# Supplementary material for: The Patriarchy Index for Asia: A new tool for subnational analysis of gender inequalities
Source: PLoS One. 2026 Jan 6;21(1):e0339587. doi: 10.1371/journal.pone.0339587 (PMC12774345; doi:10.1371/journal.pone.0339587)
Supplement: S1 Data — (XLSX) [file pone.0339587.s003.xlsx]

## Sheet: PI_7.2_Asia
region1_name	region_name	country_name	YEAR	Patriarchy Index	prop_f_hhh	prop_f_married	prop_f_older	prop_f_nonkin	prop_y_hhh	prop_neolocal	prop_lateral	prop_without_relatives2	prop_patrilocally	prop_boys2	sex_ratio	female household head points	young brides points	older wives points	female nonkin points	younger household head points	neolocal residence points	lateral extension points	living without kin points	patrilocally married daughter points	proportion of boys points	sex ratio points	male domination index (4 Variables)	older generation domination index4 (4 variables)	patrilocality index (1 variable)	son preference index (2 variables)
ARM/Yerevan 2011	Yerevan	Armenia 2011	2011	21	0.284317	0.0421081	0.0668136	0.00590199	0.199634	0.189015	0.168408	0.134593	0.568522	0.583578	108.626	4	1	8	10	8	8	2	8	7	2	1	23	26	7	3
ARM/Aragatsotn 2011	Aragatsotn	Armenia 2011	2011	25	0.174093	0.0680147	0.0537549	0.00189436	0.0636943	0.0759489	0.133943	0.131494	0.685535	0.632653	112.903	6	1	9	10	9	9	1	8	9	4	2	26	27	9	6
ARM/Ararat 2011	Ararat	Armenia 2011	2011	26	0.186453	0.0765766	0.0581295	0.00376688	0.15891	0.0669238	0.173742	0.0842105	0.729764	0.607383	112.387	6	1	8	10	8	9	2	9	10	3	2	25	28	10	5
ARM/Armavir 2011	Armavir	Armenia 2011	2011	27	0.196293	0.0985048	0.0575671	0.00583188	0.18648	0.0772986	0.176268	0.0808885	0.71993	0.628165	119.585	6	1	8	10	8	9	2	9	9	4	5	25	28	9	9
ARM/Gegharkunik 2011	Gegharkunik	Armenia 2011	2011	30	0.194299	0.0832517	0.0463107	0.0075811	0.076524	0.0443901	0.213949	0.092145	0.762667	0.643449	127.285	6	1	9	10	9	10	2	9	10	4	7	26	30	10	11
ARM/Lori 2011	Lori	Armenia 2011	2011	23	0.249214	0.0606061	0.0505268	0.00199655	0.0732197	0.136835	0.121632	0.223913	0.602041	0.595027	107.619	5	1	9	10	9	9	1	7	8	3	1	25	26	8	4
ARM/Kotayk 2011	Kotayk	Armenia 2011	2011	25	0.1897	0.0852211	0.0549859	0.00288872	0.206621	0.102751	0.155832	0.134861	0.716409	0.590051	112.415	6	1	9	10	8	9	2	8	9	3	2	26	27	9	5
ARM/Shirak 2011	Shirak	Armenia 2011	2011	26	0.240261	0.0686185	0.0488099	0.00299683	0.128056	0.0949788	0.141107	0.171602	0.677507	0.642628	118.078	5	1	9	10	8	9	2	7	9	4	4	25	26	9	8
ARM/Syunik 2011	Syunik	Armenia 2011	2011	20	0.210589	0.0849673	0.0550916	0.00352371	0.139423	0.238727	0.127575	0.180442	0.569409	0.525157	97.6471	6	1	9	10	8	8	1	7	7	1	0	26	24	7	1
ARM/Vayots Dzor 2011	Vayots Dzor	Armenia 2011	2011	26	0.167736	0.0585366	0.0477105	0.004261	0.0973451	0.106926	0.122677	0.117021	0.684039	0.592593	119.463	7	1	9	10	9	9	1	8	9	3	4	27	27	9	7
ARM/Tavush 2011	Tavush	Armenia 2011	2011	26	0.187796	0.109705	0.0441949	0.00579449	0.129485	0.13871	0.118943	0.149611	0.655738	0.597523	119.363	6	2	9	10	8	9	1	8	9	3	4	27	26	9	7
BAN/Barguna 2011	Barguna	Bangladesh 2011	2011	19	0.162077	0.410985	0.00954166	0.0100001	0.131068	0.367514	0.386173	0.063619	0.217425	0.573846	101.381	7	6	10	10	8	6	4	9	3	2	0	33	27	3	2
BAN/Barisal 2011	Barisal	Bangladesh 2011	2011	18	0.193273	0.299259	0.00989294	0.00885219	0.151524	0.299045	0.415569	0.0545921	0.224908	0.550772	103.029	6	4	10	10	8	7	5	9	3	1	0	30	29	3	1
BAN/Bhola 2011	Bhola	Bangladesh 2011	2011	18	0.155773	0.374866	0.0112691	0.00546223	0.161679	0.379251	0.39957	0.0364894	0.209072	0.544074	104.655	7	5	10	10	8	6	4	9	3	1	0	32	27	3	1
BAN/Jhalokati 2011	Jhalokati	Bangladesh 2011	2011	19	0.217149	0.322092	0.00832425	0.0105653	0.12309	0.275716	0.419005	0.067299	0.211574	0.536611	105.305	6	4	10	10	9	7	5	9	3	1	0	30	30	3	1
BAN/Patuakhali 2011	Patuakhali	Bangladesh 2011	2011	19	0.17374	0.396155	0.0104441	0.00954505	0.143517	0.325467	0.437173	0.0474353	0.252996	0.566029	100.931	6	6	10	10	8	7	5	9	3	2	0	32	29	3	2
BAN/Pirojpur 2011	Pirojpur	Bangladesh 2011	2011	20	0.16556	0.35917	0.0119539	0.0083535	0.152841	0.281822	0.395228	0.0634573	0.26733	0.562159	102.485	7	5	10	10	8	7	4	9	4	2	0	32	28	4	2
BAN/Bandarban 2011	Bandarban	Bangladesh 2011	2011	16	0.11858	0.261905	0.0240645	0.00899897	0.210084	0.43605	0.366242	0.0694006	0.155522	0.510386	106.26	8	4	9	10	7	6	4	9	2	0	0	31	26	2	0
BAN/Brahmanbaria 2011	Brahmanbaria	Bangladesh 2011	2011	18	0.271673	0.318225	0.00995689	0.00731496	0.113857	0.237264	0.503621	0.0392185	0.263969	0.515789	104.126	4	4	10	10	9	8	6	9	3	0	0	28	32	3	0
BAN/Chandpur 2011	Chandpur	Bangladesh 2011	2011	18	0.299965	0.27216	0.00967738	0.00851397	0.161765	0.263965	0.470621	0.0391225	0.244478	0.526617	101.234	4	4	10	10	8	7	5	9	3	1	0	28	29	3	1
BAN/Chittagong 2011	Chittagong	Bangladesh 2011	2011	19	0.234648	0.188522	0.0141584	0.0165025	0.144974	0.334513	0.528709	0.0355218	0.218835	0.568085	102.143	5	3	10	10	8	7	6	9	3	2	0	28	30	3	2
BAN/Comilla 2011	Comilla	Bangladesh 2011	2011	19	0.284729	0.312358	0.0103584	0.00950851	0.147638	0.243079	0.520451	0.0351028	0.272584	0.547526	101.357	4	4	10	10	8	7	6	9	4	1	0	28	30	4	1
BAN/Cox's Bazar 2011	Cox's Bazar	Bangladesh 2011	2011	18	0.164969	0.240313	0.0141527	0.0105327	0.110335	0.447768	0.43388	0.0394915	0.178455	0.544317	107.754	7	3	10	10	9	5	5	9	2	1	1	30	28	2	2
BAN/Feni 2011	Feni	Bangladesh 2011	2011	20	0.334681	0.242432	0.0114641	0.013311	0.114114	0.190173	0.545316	0.0352166	0.284611	0.565138	100.83	3	3	10	10	9	8	6	9	4	2	0	26	32	4	2
BAN/Khagrachhari 2011	Khagrachhari	Bangladesh 2011	2011	18	0.124066	0.264885	0.0103972	0.00975201	0.206657	0.445697	0.364915	0.0508475	0.216544	0.538562	101.259	7	4	10	10	8	5	4	9	3	1	0	31	26	3	1
BAN/Lakshmipur 2011	Lakshmipur	Bangladesh 2011	2011	18	0.300001	0.309513	0.00946626	0.00701419	0.107053	0.344613	0.43961	0.040452	0.199623	0.54029	98.8354	4	4	10	10	9	6	5	9	3	1	0	28	29	3	1
BAN/Noakhali 2011	Noakhali	Bangladesh 2011	2011	19	0.307585	0.267804	0.0111745	0.00988263	0.113941	0.259236	0.533378	0.0311336	0.242968	0.538657	104.017	4	4	10	10	9	7	6	10	3	1	0	28	32	3	1
BAN/Rangamati 2011	Rangamati	Bangladesh 2011	2011	17	0.0857872	0.242351	0.0210147	0.0110668	0.256289	0.461563	0.349376	0.0599647	0.189951	0.581173	98.0161	8	3	9	10	7	5	4	9	2	2	0	30	25	2	2
BAN/Dhaka 2011	Dhaka	Bangladesh 2011	2011	18	0.132908	0.293311	0.01294	0.0280819	0.193976	0.420299	0.47814	0.0694871	0.141061	0.558584	103.812	7	4	10	10	8	6	5	9	2	2	0	31	28	2	2
BAN/Faridpur 2011	Faridpur	Bangladesh 2011	2011	19	0.1689	0.340657	0.00832392	0.00612907	0.155113	0.345922	0.423548	0.0474903	0.262405	0.551405	98.886	7	5	10	10	8	6	5	9	3	1	0	32	28	3	1
BAN/Gazipur 2011	Gazipur	Bangladesh 2011	2011	17	0.132038	0.392309	0.0142617	0.029202	0.158209	0.438554	0.433997	0.0540981	0.148755	0.550663	99.6495	7	5	10	10	8	5	5	9	2	1	0	32	27	2	1
BAN/Gopalganj 2011	Gopalganj	Bangladesh 2011	2011	20	0.19599	0.325476	0.00985491	0.0132841	0.133169	0.280715	0.393371	0.049641	0.290009	0.560518	101.619	6	5	10	10	8	7	4	9	4	2	0	31	28	4	2
BAN/Jamalpur 2011	Jamalpur	Bangladesh 2011	2011	19	0.157628	0.423764	0.00907939	0.00667278	0.095895	0.439795	0.308311	0.105594	0.191816	0.558661	102.49	7	6	10	10	9	5	3	8	3	2	0	33	25	3	2
BAN/Kishoreganj 2011	Kishoreganj	Bangladesh 2011	2011	18	0.208587	0.319042	0.00711545	0.00720433	0.115798	0.360933	0.39239	0.0739408	0.220114	0.535566	102.809	6	4	10	10	9	6	4	9	3	1	0	30	28	3	1
BAN/Madaripur 2011	Madaripur	Bangladesh 2011	2011	18	0.178239	0.293083	0.00904236	0.0113568	0.123341	0.303956	0.386986	0.0407465	0.247869	0.551511	102.53	6	4	10	10	9	7	4	9	3	1	0	30	29	3	1
BAN/Manikganj 2011	Manikganj	Bangladesh 2011	2011	21	0.215936	0.417578	0.00665736	0.00611942	0.123049	0.221193	0.44447	0.0535386	0.29735	0.562221	101.87	6	6	10	10	9	8	5	9	4	2	0	32	31	4	2
BAN/Munshiganj 2011	Munshiganj	Bangladesh 2011	2011	18	0.227535	0.285302	0.00929291	0.0117791	0.136867	0.295893	0.447529	0.0456853	0.235825	0.524127	106.072	5	4	10	10	8	7	5	9	3	0	0	29	29	3	0
BAN/Mymensingh 2011	Mymensingh	Bangladesh 2011	2011	18	0.143076	0.344044	0.00738325	0.00981406	0.108022	0.444649	0.357076	0.0758735	0.204864	0.549451	100.38	7	5	10	10	9	5	4	9	3	1	0	32	27	3	1
BAN/Narayanganj 2011	Narayanganj	Bangladesh 2011	2011	18	0.13777	0.336644	0.011164	0.00847773	0.1673	0.423787	0.424192	0.0400914	0.179661	0.551179	101.602	7	5	10	10	8	6	5	9	2	1	0	32	28	2	1
BAN/Narsingdi 2011	Narsingdi	Bangladesh 2011	2011	19	0.189784	0.349232	0.00795752	0.00791944	0.122941	0.354307	0.428028	0.0531575	0.235881	0.550129	106.622	6	5	10	10	9	6	5	9	3	1	1	31	29	3	2
BAN/Netrokona 2011	Netrokona	Bangladesh 2011	2011	18	0.164389	0.286329	0.00880932	0.0115454	0.115272	0.358787	0.386449	0.0748777	0.228649	0.549936	104.607	7	4	10	10	9	6	4	9	3	1	0	31	28	3	1
BAN/Rajbari 2011	Rajbari	Bangladesh 2011	2011	20	0.129342	0.352968	0.00655396	0.0070281	0.16582	0.358403	0.408606	0.0436469	0.286129	0.566647	105.313	7	5	10	10	8	6	5	9	4	2	0	32	28	4	2
BAN/Shariatpur 2011	Shariatpur	Bangladesh 2011	2011	18	0.214155	0.261327	0.00704635	0.0064912	0.116119	0.342245	0.39088	0.0423947	0.222898	0.536856	102.89	6	4	10	10	9	6	4	9	3	1	0	30	28	3	1
BAN/Sherpur 2011	Sherpur	Bangladesh 2011	2011	17	0.130491	0.413134	0.00877297	0.00737763	0.0875753	0.558565	0.281087	0.126301	0.132208	0.55325	106.2	7	6	10	10	9	4	3	8	2	1	0	33	24	2	1
BAN/Tangail 2011	Tangail	Bangladesh 2011	2011	20	0.194406	0.42123	0.00763793	0.00656477	0.109921	0.346367	0.402578	0.0640893	0.27279	0.572349	101.803	6	6	10	10	9	6	4	9	4	2	0	32	28	4	2
BAN/Bagerhat 2011	Bagerhat	Bangladesh 2011	2011	19	0.14277	0.387107	0.00765651	0.00890844	0.206991	0.359028	0.389252	0.0671423	0.241731	0.563897	103.528	7	5	10	10	8	6	4	9	3	2	0	32	27	3	2
BAN/Chuadanga 2011	Chuadanga	Bangladesh 2011	2011	19	0.0874527	0.488899	0.00799813	0.00359006	0.210223	0.387804	0.369198	0.0453586	0.2361	0.565739	102.567	8	7	10	10	7	6	4	9	3	2	0	35	26	3	2
BAN/Jessore 2011	Jessore	Bangladesh 2011	2011	19	0.110298	0.430978	0.00839207	0.0102177	0.265129	0.37195	0.399499	0.0401891	0.25618	0.57625	104.57	8	6	10	10	7	6	4	9	3	2	0	34	26	3	2
BAN/Jhenaidaha 2011	Jhenaidaha	Bangladesh 2011	2011	19	0.102768	0.436913	0.00805743	0.0059026	0.225938	0.371785	0.381676	0.0434691	0.256646	0.574754	100.605	8	6	10	10	7	6	4	9	3	2	0	34	26	3	2
BAN/Khulna 2011	Khulna	Bangladesh 2011	2011	19	0.127494	0.368556	0.009771	0.00872936	0.260103	0.354687	0.401375	0.0479374	0.25691	0.574396	99.6775	7	5	10	10	7	6	4	9	3	2	0	32	26	3	2
BAN/Kushtia 2011	Kushtia	Bangladesh 2011	2011	19	0.112824	0.431608	0.00802721	0.0057289	0.144346	0.399315	0.343713	0.0616643	0.234781	0.554931	105.572	8	6	10	10	8	6	4	9	3	1	0	34	27	3	1
BAN/Magura 2011	Magura	Bangladesh 2011	2011	20	0.117719	0.356628	0.00977664	0.00600928	0.215686	0.362266	0.421845	0.0424056	0.295223	0.558239	104.46	8	5	10	10	7	6	5	9	4	2	0	33	27	4	2
BAN/Meherpur 2011	Meherpur	Bangladesh 2011	2011	20	0.115498	0.554198	0.00799526	0.00385724	0.161408	0.374015	0.325526	0.0527894	0.252465	0.56651	99.3516	8	8	10	10	8	6	4	9	3	2	0	36	27	3	2
BAN/Narail 2011	Narail	Bangladesh 2011	2011	20	0.180505	0.404908	0.0096157	0.0109109	0.219585	0.327151	0.433206	0.0495474	0.274648	0.567925	101.14	6	6	10	10	7	7	5	9	4	2	0	32	28	4	2
BAN/Satkhira 2011	Satkhira	Bangladesh 2011	2011	20	0.135064	0.42266	0.00785029	0.0148213	0.262244	0.344434	0.371362	0.045406	0.285786	0.57846	96.3569	7	6	10	10	7	6	4	9	4	2	0	33	26	4	2
BAN/Bogra 2011	Bogra	Bangladesh 2011	2011	19	0.117958	0.473128	0.00815929	0.00516801	0.14149	0.462582	0.317565	0.0796736	0.226793	0.578155	104.627	8	7	10	10	8	5	4	9	3	2	0	35	26	3	2
BAN/Joypurhat 2011	Joypurhat	Bangladesh 2011	2011	19	0.100862	0.46747	0.00655618	0.0066625	0.145669	0.460298	0.314249	0.07676	0.220526	0.549877	98.4997	8	7	10	10	8	5	3	9	3	1	0	35	25	3	1
BAN/Naogaon 2011	Naogaon	Bangladesh 2011	2011	20	0.106698	0.473324	0.00975242	0.00756738	0.16	0.390344	0.333941	0.0713312	0.264503	0.571865	105.516	8	7	10	10	8	6	4	9	3	2	0	35	27	3	2
BAN/Natore 2011	Natore	Bangladesh 2011	2011	19	0.105988	0.440427	0.00661276	0.00757787	0.126805	0.43985	0.35665	0.0687514	0.234975	0.546854	102.94	8	6	10	10	8	5	4	9	3	1	0	34	26	3	1
BAN/Chapai Nababganj 2011	Chapai Nababganj	Bangladesh 2011	2011	20	0.159434	0.501146	0.00924452	0.00410379	0.0801317	0.314053	0.392273	0.0507471	0.307858	0.528589	100.671	7	7	10	10	9	7	4	9	4	1	0	34	29	4	1
BAN/Pabna 2011	Pabna	Bangladesh 2011	2011	19	0.108546	0.399267	0.00793114	0.00625859	0.127358	0.442162	0.363117	0.0524481	0.227168	0.563985	102.26	8	6	10	10	8	5	4	9	3	2	0	34	26	3	2
BAN/Rajshahi 2011	Rajshahi	Bangladesh 2011	2011	19	0.11363	0.397209	0.0106039	0.00828918	0.137954	0.417343	0.328122	0.07176	0.238532	0.568362	104.378	8	6	10	10	8	6	4	9	3	2	0	34	27	3	2
BAN/Sirajganj 2011	Sirajganj	Bangladesh 2011	2011	19	0.118529	0.418451	0.00806236	0.00509793	0.127199	0.443768	0.361131	0.0579771	0.238315	0.551198	105.442	8	6	10	10	8	5	4	9	3	1	0	34	26	3	1
BAN/Dinajpur 2011	Dinajpur	Bangladesh 2011	2011	19	0.10837	0.384985	0.00863687	0.00719213	0.162233	0.409073	0.34081	0.0666573	0.254612	0.553024	102.25	8	5	10	10	8	6	4	9	3	1	0	33	27	3	1
BAN/Gaibandha 2011	Gaibandha	Bangladesh 2011	2011	17	0.164757	0.443301	0.0073153	0.00684957	0.0960867	0.535708	0.308806	0.106213	0.172832	0.550528	101.155	7	6	10	10	9	4	3	8	2	1	0	33	24	2	1
BAN/Kurigram 2011	Kurigram	Bangladesh 2011	2011	19	0.193769	0.488877	0.00718425	0.00767282	0.0969787	0.410342	0.331276	0.0912661	0.222703	0.553343	104.859	6	7	10	10	9	6	4	9	3	1	0	33	28	3	1
BAN/Lalmonirhat 2011	Lalmonirhat	Bangladesh 2011	2011	19	0.118041	0.397393	0.00823214	0.00571963	0.142485	0.39823	0.360762	0.076819	0.242516	0.567308	100.264	8	6	10	10	8	6	4	9	3	2	0	34	27	3	2
BAN/Nilphamari 2011	Nilphamari	Bangladesh 2011	2011	18	0.110075	0.386023	0.00830312	0.00668958	0.150614	0.468341	0.314362	0.0779221	0.219707	0.54835	101.569	8	5	10	10	8	5	3	9	3	1	0	33	25	3	1
BAN/Panchagarh 2011	Panchagarh	Bangladesh 2011	2011	19	0.0996959	0.339544	0.00855903	0.00695364	0.181653	0.442446	0.309318	0.0604897	0.242744	0.56834	105.788	8	5	10	10	8	5	3	9	3	2	0	33	25	3	2
BAN/Rangpur 2011	Rangpur	Bangladesh 2011	2011	17	0.129109	0.372329	0.00785985	0.00523249	0.118698	0.516544	0.306907	0.10034	0.17687	0.556892	103.081	7	5	10	10	9	5	3	8	2	2	0	32	25	2	2
BAN/Thakurgaon 2011	Thakurgaon	Bangladesh 2011	2011	19	0.0917334	0.32284	0.0102354	0.00574826	0.172157	0.428102	0.322096	0.068	0.255897	0.565178	103.118	8	5	10	10	8	6	4	9	3	2	0	33	27	3	2
BAN/Habiganj 2011	Habiganj	Bangladesh 2011	2011	19	0.184902	0.216227	0.00955809	0.010616	0.150355	0.245643	0.492209	0.0408041	0.285642	0.554565	100.029	6	3	10	10	8	7	5	9	4	1	0	29	29	4	1
BAN/Maulvi Bazar 2011	Maulvi Bazar	Bangladesh 2011	2011	19	0.192682	0.161978	0.0133957	0.0112943	0.14783	0.251996	0.511736	0.0356977	0.271715	0.539234	104.121	6	2	10	10	8	7	6	9	4	1	0	28	30	4	1
BAN/Sunamganj 2011	Sunamganj	Bangladesh 2011	2011	18	0.141292	0.173114	0.0107641	0.0109316	0.168087	0.269311	0.466363	0.0387164	0.260529	0.554248	104.029	7	2	10	10	8	7	5	9	3	1	0	29	29	3	1
BAN/Sylhet 2011	Sylhet	Bangladesh 2011	2011	18	0.183883	0.135203	0.0152991	0.0172151	0.110621	0.28587	0.523519	0.0347625	0.245731	0.555251	104.134	6	2	10	10	9	7	6	9	3	1	0	28	31	3	1
CAM/Banteay Meanchey 2008	Banteay Meanchey	Cambodia 2008	2008	13	0.217008	0.111085	0.166516	0.0348372	0.20701	0.497709	0.385532	0.0736246	0.0968533	0.495639	99.7442	6	2	5	10	8	5	4	9	1	0	0	23	26	1	0
CAM/Battambang 2008	Battambang	Cambodia 2008	2008	13	0.240988	0.0883671	0.168643	0.0188114	0.168084	0.515684	0.375379	0.065239	0.101703	0.520763	108.094	5	1	5	10	8	5	4	9	1	0	1	21	26	1	1
CAM/Kampong Cham 2008	Kampong Cham	Cambodia 2008	2008	13	0.2392	0.10311	0.155182	0.0113662	0.181597	0.480016	0.346306	0.0644693	0.102973	0.49882	105.528	5	1	6	10	8	5	4	9	1	0	0	22	26	1	0
CAM/Kampong Chhnang 2008	Kampong Chhnang	Cambodia 2008	2008	13	0.210455	0.078574	0.189026	0.00681178	0.184797	0.607401	0.33667	0.070009	0.1078	0.512007	99.0909	6	1	5	10	8	4	4	9	1	0	0	22	25	1	0
CAM/Kampong Speu 2008	Kampong Speu	Cambodia 2008	2008	14	0.228563	0.0802735	0.182997	0.00748402	0.245498	0.503647	0.348099	0.0651751	0.12907	0.521502	103.063	5	1	5	10	7	5	4	9	2	0	0	21	25	2	0
CAM/Kampong Thom 2008	Kampong Thom	Cambodia 2008	2008	12	0.268586	0.0945274	0.179833	0.00904378	0.223805	0.476788	0.392037	0.0574348	0.102673	0.508287	105.803	4	1	5	10	7	5	4	9	1	0	0	20	25	1	0
CAM/Kampot 2008	Kampot	Cambodia 2008	2008	13	0.219345	0.0945289	0.184965	0.00756427	0.159836	0.549035	0.351182	0.0615159	0.10883	0.496705	104.243	5	1	5	10	8	4	4	9	1	0	0	21	25	1	0
CAM/Kandal 2008	Kandal	Cambodia 2008	2008	14	0.201575	0.063682	0.165241	0.0371395	0.156979	0.450613	0.295605	0.063529	0.118372	0.508341	107.986	6	1	6	9	8	5	3	9	2	0	1	22	25	2	1
CAM/Koh Kong 2008	Koh Kong	Cambodia 2008	2008	13	0.311927	0.115031	0.146272	0.0256608	0.0833333	0.471342	0.351275	0.10411	0.0764706	0.508091	105.678	4	2	6	10	9	5	4	8	1	0	0	22	26	1	0
CAM/Kratie 2008	Kratie	Cambodia 2008	2008	14	0.16154	0.121472	0.141316	0.0107023	0.256318	0.556601	0.343369	0.0371163	0.115419	0.520891	104.979	7	2	6	10	7	4	4	9	2	0	0	25	24	2	0
CAM/Mondul Kiri 2008	Mondul Kiri	Cambodia 2008	2008	16	0.141283	0.220126	0.121581	0.0210865	0.233766	0.679781	0.360294	0.0583942	0.0678899	0.515464	119.95	7	3	7	10	7	3	4	9	1	0	5	27	23	1	5
CAM/Phnom Penh 2008	Phnom Penh	Cambodia 2008	2008	14	0.286842	0.0417304	0.115278	0.118397	0.155184	0.278642	0.435735	0.0477353	0.13315	0.522219	102.494	4	1	7	8	8	7	5	9	2	0	0	20	29	2	0
CAM/Preah Vihear 2008	Preah Vihear	Cambodia 2008	2008	14	0.151145	0.141994	0.151073	0.0074573	0.312796	0.499859	0.398482	0.0340265	0.10989	0.466844	107.83	7	2	6	10	6	5	4	9	1	0	1	25	24	1	1
CAM/Prey Veng 2008	Prey Veng	Cambodia 2008	2008	13	0.344893	0.0939264	0.167287	0.00280298	0.147112	0.476559	0.312909	0.0689872	0.0994314	0.51275	108.399	3	1	5	10	8	5	3	9	1	0	1	19	25	1	1
CAM/Pursat 2008	Pursat	Cambodia 2008	2008	13	0.228923	0.0697404	0.181921	0.00704207	0.165067	0.631158	0.360372	0.0783926	0.0783427	0.478439	102.768	5	1	5	10	8	4	4	9	1	0	0	21	25	1	0
CAM/Rotanak Kiri 2008	Rotanak Kiri	Cambodia 2008	2008	16	0.12252	0.22907	0.117067	0.0146191	0.159483	0.454879	0.348269	0.0264766	0.142167	0.470149	102.077	7	3	7	10	8	5	4	10	2	0	0	27	27	2	0
CAM/Siem Reap 2008	Siem Reap	Cambodia 2008	2008	13	0.231915	0.0892593	0.194338	0.0189859	0.232759	0.485193	0.423151	0.0499428	0.107061	0.494321	107.194	5	1	5	10	7	5	5	9	1	0	1	21	26	1	1
CAM/Preah Sihanouk 2008	Preah Sihanouk	Cambodia 2008	2008	13	0.274997	0.080634	0.145763	0.0418955	0.126829	0.467245	0.35861	0.0719755	0.105898	0.516835	105.632	4	1	6	9	8	5	4	9	1	0	0	20	26	1	0
CAM/Stung Treng 2008	Stung Treng	Cambodia 2008	2008	14	0.153236	0.156433	0.144605	0.0286043	0.236486	0.523085	0.401163	0.0316092	0.109283	0.469194	92.7322	7	2	6	10	7	5	4	10	1	0	0	25	26	1	0
CAM/Svay Rieng 2008	Svay Rieng	Cambodia 2008	2008	13	0.296081	0.0965795	0.177402	0.00571865	0.10688	0.498792	0.299782	0.0707506	0.0952534	0.505701	108.009	4	1	5	10	9	5	3	9	1	0	1	20	26	1	1
CAM/Takeo 2008	Takeo	Cambodia 2008	2008	13	0.295814	0.0765976	0.188384	0.00846324	0.182803	0.453367	0.305556	0.0677618	0.120169	0.512048	106.171	4	1	5	10	8	5	3	9	2	0	0	20	25	2	0
CAM/Otdar Meanchey 2008	Otdar Meanchey	Cambodia 2008	2008	14	0.20131	0.139572	0.180391	0.0179557	0.267606	0.589501	0.382749	0.0649351	0.0693264	0.538136	106.853	6	2	5	10	7	4	4	9	1	1	1	23	24	1	2
CAM/Kep 2008	Kep	Cambodia 2008	2008	15	0.179827	0.0893617	0.21659	0.0118302	0.1875	0.462039	0.404255	0.0979021	0.117871	0.54386	107.345	6	1	4	10	8	5	4	8	2	1	1	21	25	2	2
CAM/Pailin 2008	Pailin	Cambodia 2008	2008	15	0.181791	0.128151	0.130537	0.0621075	0.301887	0.483067	0.483333	0.0564516	0.0958904	0.54023	116.253	6	2	6	9	6	5	5	9	1	1	3	23	25	1	4
CHI/Beijing 2000	Beijing	China 2000	2000	16	0.306162	0.00377494	0.149486	0	0.113203	0.468349	0.127375	0.104965	0.261559	0.548255	113.666	4	0	6	10	9	5	1	8	3	1	3	20	23	3	4
CHI/Tianjin 2000	Tianjin	China 2000	2000	17	0.163673	0.00518263	0.181081	0	0.202082	0.477001	0.0996501	0.110658	0.321385	0.580639	109.414	7	0	5	10	8	5	1	8	4	2	1	22	22	4	3
CHI/Hebei 2000	Hebei	China 2000	2000	19	0.111507	0.000659962	0.223576	0	0.317558	0.379456	0.0875083	0.106238	0.397856	0.597285	116.419	8	0	4	10	6	6	1	8	5	3	4	22	21	5	7
CHI/Shanxi 2000	Shanxi	China 2000	2000	19	0.126921	0.0274743	0.0990321	0	0.236369	0.394254	0.0872373	0.121847	0.373758	0.573521	111.423	7	0	7	10	7	6	1	8	5	2	2	24	22	5	4
CHI/Inner Mongolia 2000	Inner Mongolia	China 2000	2000	17	0.106431	0.00971079	0.152528	0	0.28896	0.550547	0.090874	0.108383	0.263177	0.594862	110.373	8	0	6	10	7	4	1	8	3	3	2	24	20	3	5
CHI/Liaoning 2000	Liaoning	China 2000	2000	20	0.130529	0.00932061	0.168191	0	0.203372	0.419394	0.0740437	0.0885261	0.358304	0.601485	113.139	7	0	5	10	8	6	1	9	5	3	3	22	24	5	6
CHI/Jilin 2000	Jilin	China 2000	2000	18	0.102437	0.00562114	0.173556	0	0.308709	0.431993	0.0862577	0.0743738	0.348252	0.592317	109.764	8	0	5	10	6	6	1	9	5	3	1	23	22	5	4
CHI/Heilongjiang 2000	Heilongjiang	China 2000	2000	17	0.0924863	0.011063	0.168729	0	0.279224	0.503496	0.0854414	0.0698045	0.313294	0.587445	109.48	8	0	5	10	7	5	1	9	4	3	1	23	22	4	4
CHI/Shanghai 2000	Shanghai	China 2000	2000	15	0.265544	0.00733578	0.11471	0	0.14875	0.482961	0.117878	0.119252	0.238363	0.521489	110.268	5	0	7	10	8	5	1	8	3	0	2	22	22	3	2
CHI/Jiangsu 2000	Jiangsu	China 2000	2000	20	0.15356	0.0065428	0.161447	0	0.303181	0.359575	0.100245	0.11472	0.404577	0.59851	120.749	7	0	6	10	6	6	1	8	5	3	5	23	21	5	8
CHI/Zhejiang 2000	Zhejiang	China 2000	2000	19	0.162172	0.0076131	0.074524	0	0.226378	0.450208	0.0827459	0.1692	0.320731	0.64904	113.26	7	0	8	10	7	5	1	7	4	5	3	25	20	4	8
CHI/Anhui 2000	Anhui	China 2000	2000	21	0.130532	0.00313613	0.146859	0	0.309892	0.447097	0.133646	0.103459	0.349445	0.613175	129.792	7	0	6	10	6	5	1	8	5	3	8	23	20	5	11
CHI/Fujian 2000	Fujian	China 2000	2000	21	0.17558	0.00313886	0.0863881	0	0.28213	0.382995	0.142741	0.110751	0.364408	0.601896	121.762	6	0	8	10	7	6	2	8	5	3	5	24	23	5	8
CHI/Jiangxi 2000	Jiangxi	China 2000	2000	23	0.171963	0.014129	0.0786397	0	0.297742	0.349208	0.189199	0.0911304	0.385862	0.622195	132.866	6	0	8	10	6	6	2	9	5	4	9	24	23	5	13
CHI/Shandong 2000	Shandong	China 2000	2000	18	0.130398	0.00048009	0.261106	0	0.213037	0.497602	0.0690037	0.140877	0.304012	0.640062	114.592	7	0	3	10	7	5	1	8	4	4	3	20	21	4	7
CHI/Henan 2000	Henan	China 2000	2000	24	0.117602	0.00334762	0.218217	0	0.355773	0.382311	0.107631	0.0898595	0.428775	0.605977	136.026	8	0	4	10	6	6	1	9	6	3	10	22	22	6	13
CHI/Hubei 2000	Hubei	China 2000	2000	21	0.187021	0.00376585	0.122725	0	0.420056	0.365951	0.130702	0.098761	0.368115	0.604175	126.788	6	0	7	10	5	6	1	8	5	3	7	23	20	5	10
CHI/Hunan 2000	Hunan	China 2000	2000	20	0.174602	0.00474304	0.0866207	0	0.360389	0.347866	0.121576	0.0969783	0.380981	0.614749	122.439	6	0	8	10	6	6	1	8	5	3	5	24	21	5	8
CHI/Guangdong 2000	Guangdong	China 2000	2000	23	0.217215	0.00683314	0.0999006	0	0.218058	0.419581	0.165048	0.124454	0.356104	0.61796	130.209	6	0	7	10	7	6	2	8	5	4	8	23	23	5	12
CHI/Guangxi 2000	Guangxi	China 2000	2000	22	0.159138	0.0132221	0.132685	0	0.298125	0.365741	0.152077	0.103558	0.405575	0.621651	128.47	7	0	6	10	6	6	2	8	5	4	7	23	22	5	11
CHI/Hainan 2000	Hainan	China 2000	2000	23	0.159895	0.0195371	0.111277	0	0.251528	0.367333	0.137318	0.0991637	0.406788	0.638963	130.271	7	0	7	10	7	6	2	8	5	4	8	24	23	5	12
CHI/Chongqing 2000	Chongqing	China 2000	2000	18	0.229292	0.0144273	0.11	0	0.302665	0.349401	0.161076	0.100342	0.351587	0.575156	112.666	5	0	7	10	6	6	2	8	5	2	2	22	22	5	4
CHI/Sichuan 2000	Sichuan	China 2000	2000	19	0.213787	0.0254484	0.119681	0	0.375812	0.311478	0.149702	0.0911407	0.379351	0.574802	114.468	6	0	7	10	5	7	2	9	5	2	3	23	23	5	5
CHI/Guizhou 2000	Guizhou	China 2000	2000	19	0.127182	0.0515806	0.179211	0	0.377479	0.484057	0.118956	0.0753551	0.348556	0.594954	113.642	7	1	5	10	5	5	1	9	5	3	3	23	20	5	6
CHI/Yunnan 2000	Yunnan	China 2000	2000	18	0.150978	0.0615178	0.147444	0	0.514063	0.41964	0.106972	0.0680703	0.36563	0.566087	112.119	7	1	6	10	4	6	1	9	5	2	2	24	20	5	4
CHI/Tibet 2000	Tibet	China 2000	2000	16	0.269198	0.0493421	0.248073	0	0.274633	0.327496	0.340391	0.117932	0.27094	0.55058	103.846	4	1	3	10	7	7	4	8	4	1	0	18	26	4	1
CHI/Shaanxi 2000	Shaanxi	China 2000	2000	23	0.163374	0.0105503	0.0851915	0	0.414074	0.353769	0.108415	0.0768621	0.42157	0.589537	127.091	7	0	8	10	5	6	1	9	6	3	7	25	21	6	10
CHI/Gansu 2000	Gansu	China 2000	2000	23	0.133326	0.0137061	0.0962666	0	0.560593	0.221955	0.155638	0.049845	0.529526	0.590881	121.686	7	0	7	10	3	8	2	9	7	3	5	24	22	7	8
CHI/Qinghai 2000	Qinghai	China 2000	2000	21	0.159145	0.100312	0.133991	0	0.34751	0.278822	0.198427	0.0579577	0.450697	0.574987	114.691	7	1	6	10	6	7	2	9	6	2	3	24	24	6	5
CHI/Ningxia 2000	Ningxia	China 2000	2000	18	0.127293	0.0440329	0.106469	0	0.379192	0.444332	0.10836	0.0611089	0.353794	0.580998	109.602	7	1	7	10	5	5	1	9	5	2	1	25	20	5	3
CHI/Xinjiang 2000	Xinjiang	China 2000	2000	16	0.121468	0.0692732	0.0785394	0	0.121853	0.458657	0.151528	0.0854392	0.2403	0.542359	106.384	7	1	8	10	9	5	2	9	3	1	0	26	25	3	1
IND/Nanggroe Aceh Darussalam 2010	Nanggroe Aceh Darussalam	Indonesia 2010	2010	14	0.181358	0.065342	0.0586832	0.0221253	0.0686742	0.331524	0.211956	0.154401	0.079259	0.514217	103.86	6	1	8	10	9	7	2	8	1	0	0	25	26	1	0
IND/Sumatera Utara 2010	Sumatera Utara	Indonesia 2010	2010	15	0.141705	0.178296	0.109568	0.0233113	0.123109	0.353388	0.218725	0.129503	0.115091	0.521117	106.081	7	2	7	10	9	6	2	8	2	0	0	26	25	2	0
IND/Sumatera Barat 2010	Sumatera Barat	Indonesia 2010	2010	14	0.159898	0.063673	0.0673088	0.02965	0.152478	0.296116	0.219959	0.132911	0.106664	0.496366	105.167	7	1	8	10	8	7	2	8	1	0	0	26	25	1	0
IND/Riau 2010	Riau	Indonesia 2010	2010	14	0.111633	0.106264	0.0848282	0.0283807	0.142007	0.574971	0.209251	0.0860889	0.0913534	0.505128	105.534	8	1	8	10	8	4	2	9	1	0	0	27	23	1	0
IND/Jambi 2010	Jambi	Indonesia 2010	2010	15	0.106651	0.165805	0.0694226	0.0146016	0.144253	0.393633	0.21302	0.0907756	0.117959	0.515595	106.508	8	2	8	10	8	6	2	9	2	0	0	28	25	2	0
IND/Sumatera Selatan 2010	Sumatera Selatan	Indonesia 2010	2010	15	0.101372	0.144975	0.0841795	0.0101096	0.163265	0.550573	0.202687	0.0740412	0.168944	0.519176	105.535	8	2	8	10	8	4	2	9	2	0	0	28	23	2	0
IND/Bengkulu 2010	Bengkulu	Indonesia 2010	2010	15	0.11661	0.133449	0.0737738	0.0148407	0.15665	0.497432	0.169124	0.118718	0.144044	0.517058	105.307	8	2	8	10	8	5	2	8	2	0	0	28	23	2	0
IND/Lampung 2010	Lampung	Indonesia 2010	2010	15	0.0952844	0.121713	0.0685784	0.016631	0.137564	0.357897	0.212209	0.0884361	0.172994	0.517776	106.098	8	2	8	10	8	6	2	9	2	0	0	28	25	2	0
IND/Bangka Belitung 2010	Bangka Belitung	Indonesia 2010	2010	15	0.107853	0.188412	0.103784	0.0170042	0.128718	0.515424	0.180027	0.125028	0.130792	0.518379	108.78	8	3	7	10	8	5	2	8	2	0	1	28	23	2	1
IND/Kepulauan Riau 2010	Kepulauan Riau	Indonesia 2010	2010	14	0.158473	0.0798146	0.115011	0.103281	0.173808	0.510603	0.280142	0.0797401	0.0895611	0.527603	105.933	7	1	7	9	8	5	3	9	1	1	0	24	25	1	1
IND/DKI Jakarta 2010	DKI Jakarta	Indonesia 2010	2010	15	0.172047	0.169648	0.105539	0.0755451	0.0842722	0.319682	0.267591	0.072231	0.0989387	0.50382	106.732	6	2	7	9	9	7	3	9	1	0	1	24	28	1	1
IND/Jawa Barat 2010	Jawa Barat	Indonesia 2010	2010	14	0.130041	0.134222	0.0794416	0.0178242	0.0856962	0.523353	0.198567	0.147798	0.106433	0.510194	105.691	7	2	8	10	9	5	2	8	1	0	0	27	24	1	0
IND/Jawa Tengah 2010	Jawa Tengah	Indonesia 2010	2010	15	0.144647	0.135062	0.0779826	0.0164598	0.146643	0.279367	0.166847	0.128313	0.184633	0.512649	106.065	7	2	8	10	8	7	2	8	2	0	0	27	25	2	0
IND/DI Yogyakarta 2010	DI Yogyakarta	Indonesia 2010	2010	15	0.168382	0.0615541	0.0955361	0.0286143	0.127032	0.348663	0.154306	0.129795	0.224342	0.516665	104.299	7	1	7	10	8	6	2	8	3	0	0	25	24	3	0
IND/Jawa Timur 2010	Jawa Timur	Indonesia 2010	2010	15	0.146656	0.154779	0.0721491	0.0197018	0.142025	0.36509	0.204576	0.134555	0.186285	0.513725	104.742	7	2	8	10	8	6	2	8	2	0	0	27	24	2	0
IND/Banten 2010	Banten	Indonesia 2010	2010	15	0.13904	0.227266	0.0806419	0.0235206	0.118439	0.333813	0.242317	0.102378	0.0980289	0.512619	106.149	7	3	8	10	9	7	3	8	1	0	0	28	27	1	0
IND/Bali 2010	Bali	Indonesia 2010	2010	19	0.108431	0.108458	0.0886572	0.0258677	0.39113	0.489265	0.264432	0.0645922	0.341155	0.596385	107.065	8	2	8	10	5	5	3	9	4	3	1	28	22	4	4
IND/Nusa Tenggara Barat 2010	Nusa Tenggara Barat	Indonesia 2010	2010	14	0.206812	0.152003	0.0656361	0.0134049	0.103576	0.624918	0.27068	0.129798	0.093062	0.517707	105.244	6	2	8	10	9	4	3	8	1	0	0	26	24	1	0
IND/Nusa Tenggara Timur 2010	Nusa Tenggara Timur	Indonesia 2010	2010	17	0.150937	0.0774996	0.108814	0.0239844	0.199027	0.393935	0.409336	0.0695775	0.21415	0.528768	106.617	7	1	7	10	8	6	5	9	3	1	1	25	28	3	2
IND/Kalimantan Barat 2010	Kalimantan Barat	Indonesia 2010	2010	15	0.108827	0.158097	0.0990665	0.0131415	0.197221	0.406511	0.254913	0.0653992	0.180834	0.518444	106.255	8	2	7	10	8	6	3	9	2	0	0	27	26	2	0
IND/Kalimantan Tengah 2010	Kalimantan Tengah	Indonesia 2010	2010	14	0.103524	0.22904	0.0976498	0.00985731	0.13888	0.55982	0.226039	0.0912941	0.110652	0.512626	105.472	8	3	7	10	8	4	3	9	1	0	0	28	24	1	0
IND/Kalimantan Selatan 2010	Kalimantan Selatan	Indonesia 2010	2010	16	0.137392	0.221706	0.0798183	0.0120293	0.104617	0.514414	0.219341	0.137792	0.121592	0.511499	107.449	7	3	8	10	9	5	2	8	2	0	1	28	24	2	1
IND/Kalimantan Timur 2010	Kalimantan Timur	Indonesia 2010	2010	15	0.107326	0.151971	0.104535	0.0216784	0.165301	0.378198	0.274764	0.0811955	0.116812	0.50723	106.58	8	2	7	10	8	6	3	9	2	0	0	27	26	2	0
IND/Sulawesi Utara 2010	Sulawesi Utara	Indonesia 2010	2010	15	0.119947	0.135733	0.144045	0.0203685	0.200259	0.41516	0.280189	0.082364	0.171263	0.513552	105.72	8	2	6	10	8	6	3	9	2	0	0	26	26	2	0
IND/Sulawesi Tengah 2010	Sulawesi Tengah	Indonesia 2010	2010	16	0.113392	0.159784	0.122288	0.0156187	0.189249	0.41728	0.310183	0.077611	0.166907	0.505862	108.775	8	2	7	10	8	6	3	9	2	0	1	27	26	2	1
IND/Sulawesi Selatan 2010	Sulawesi Selatan	Indonesia 2010	2010	16	0.167654	0.132756	0.10498	0.0156698	0.148489	0.261951	0.344736	0.0750584	0.174216	0.514987	104.763	7	2	7	10	8	7	4	9	2	0	0	26	28	2	0
IND/Sulawesi Tenggara 2010	Sulawesi Tenggara	Indonesia 2010	2010	15	0.154986	0.152429	0.09586	0.0136437	0.152748	0.44239	0.299329	0.0990577	0.154408	0.517343	104.248	7	2	7	10	8	5	3	8	2	0	0	26	24	2	0
IND/Gorontalo 2010	Gorontalo	Indonesia 2010	2010	16	0.118111	0.163565	0.127865	0.0152495	0.185914	0.481113	0.366943	0.0518855	0.152573	0.512573	109.944	8	2	7	10	8	5	4	9	2	0	2	27	26	2	2
IND/Sulawesi Barat 2010	Sulawesi Barat	Indonesia 2010	2010	15	0.12822	0.151127	0.0911318	0.00648682	0.156048	0.500485	0.335969	0.0723895	0.14245	0.497612	105.645	7	2	8	10	8	5	4	9	2	0	0	27	26	2	0
IND/Maluku 2010	Maluku	Indonesia 2010	2010	16	0.135283	0.0824757	0.142062	0.0185297	0.227677	0.262131	0.428217	0.0559314	0.214379	0.523982	106.563	7	1	6	10	7	7	5	9	3	0	0	24	28	3	0
IND/Maluku Utara 2010	Maluku Utara	Indonesia 2010	2010	17	0.108841	0.126029	0.118393	0.0158146	0.233036	0.32713	0.437276	0.046595	0.200107	0.513714	104.372	8	2	7	10	7	7	5	9	3	0	0	27	28	3	0
IND/Papua Barat 2010	Papua Barat	Indonesia 2010	2010	15	0.10753	0.130615	0.125692	0.0202444	0.142645	0.465082	0.403737	0.0461912	0.107458	0.498444	109	8	2	7	10	8	5	4	9	1	0	1	27	26	1	1
IND/Papua 2010	Papua	Indonesia 2010	2010	16	0.0864043	0.146831	0.090887	0.0127863	0.122736	0.624323	0.383877	0.0663853	0.041568	0.541284	110.172	8	2	8	10	9	4	4	9	1	1	2	28	26	1	3
IRA/Markazi 2011	Markazi	Iran 2011	2011	12	0.0971963	0.246295	0.0943137	0.00187685	0.019301	0.751433	0.0255854	0.21265	0.0303269	0.510903	94.9556	8	3	7	10	10	2	0	7	0	0	0	28	19	0	0
IRA/Gilan 2011	Gilan	Iran 2011	2011	13	0.0905296	0.184621	0.13826	0.00405148	0.0312233	0.695903	0.0336148	0.200824	0.0679586	0.524241	109.209	8	3	6	10	10	3	0	7	1	0	1	27	20	1	1
IRA/Mazandaran 2011	Mazandaran	Iran 2011	2011	13	0.0894834	0.244128	0.139734	0.00769177	0.0419264	0.618581	0.0410872	0.18009	0.0689592	0.541623	105.091	8	3	6	10	9	4	0	7	1	1	0	27	20	1	1
IRA/East Azarbayejan 2011	East Azarbayejan	Iran 2011	2011	14	0.0832116	0.274419	0.103019	0.00217601	0.0364679	0.696675	0.0400843	0.184071	0.0597359	0.549254	106.323	8	4	7	10	10	3	0	7	1	1	0	29	20	1	1
IRA/West Azarbayejan 2011	West Azarbayejan	Iran 2011	2011	15	0.0864116	0.211854	0.147545	0.00178868	0.0515277	0.723229	0.0728169	0.169559	0.120068	0.550521	108.78	8	3	6	10	9	3	1	7	2	1	1	27	20	2	2
IRA/Kermanshah 2011	Kermanshah	Iran 2011	2011	14	0.101674	0.150695	0.11502	0.00292027	0.0389058	0.792392	0.062371	0.14782	0.0685338	0.540253	106.646	8	2	7	10	10	2	1	8	1	1	1	27	21	1	2
IRA/Khuzestan 2011	Khuzestan	Iran 2011	2011	13	0.0985217	0.178812	0.125408	0.000998967	0.0498526	0.742616	0.0899194	0.126044	0.0930861	0.535093	104.098	8	2	7	10	9	2	1	8	1	1	0	27	20	1	1
IRA/Fars 2011	Fars	Iran 2011	2011	15	0.106782	0.213692	0.08941	0.00786784	0.0330434	0.68709	0.0513531	0.164215	0.0547051	0.542225	106.902	8	3	8	10	10	3	1	7	1	1	1	29	21	1	2
IRA/Kerman 2011	Kerman	Iran 2011	2011	12	0.119635	0.206506	0.126382	0.00438373	0.0224317	0.851258	0.0469368	0.213046	0.0168084	0.53617	103.637	8	3	7	10	10	1	1	7	0	1	0	28	19	0	1
IRA/Razavi Khorasan 2011	Razavi Khorasan	Iran 2011	2011	13	0.116856	0.338765	0.119981	0.00129339	0.0271826	0.697329	0.0378068	0.22123	0.0158692	0.522825	102.762	8	5	7	10	10	3	0	7	0	0	0	30	20	0	0
IRA/Esfahan 2011	Esfahan	Iran 2011	2011	12	0.0903347	0.171426	0.0727224	0.00255549	0.0177491	0.680313	0.0253886	0.220112	0.0277998	0.51967	101.867	8	2	8	10	10	3	0	7	0	0	0	28	20	0	0
IRA/Sistan and Baluchestan 2011	Sistan and Baluchestan	Iran 2011	2011	12	0.165643	0.27744	0.135951	0	0.0284938	0.902577	0.0803816	0.178541	0.0240803	0.511061	103.752	7	4	6	10	10	1	1	7	0	0	0	27	19	0	0
IRA/Kordestan 2011	Kordestan	Iran 2011	2011	15	0.0755598	0.180384	0.129883	0.00103408	0.0757917	0.698525	0.0685207	0.136732	0.143788	0.569379	102.293	8	3	6	10	9	3	1	8	2	2	0	27	21	2	2
IRA/Hamedan 2011	Hamedan	Iran 2011	2011	14	0.0981822	0.260898	0.0993807	0.00220852	0.0232122	0.755519	0.0385461	0.19769	0.073548	0.554572	108.019	8	4	7	10	10	2	0	7	1	1	1	29	19	1	2
IRA/Chaharmahal and Bakhtiyari 2011	Chaharmahal and Bakhtiyari	Iran 2011	2011	14	0.0923578	0.170043	0.0950951	0.00089096	0.0372257	0.752809	0.0377573	0.185889	0.0541082	0.538518	108.063	8	2	7	10	10	2	0	7	1	1	1	27	19	1	2
IRA/Lorestan 2011	Lorestan	Iran 2011	2011	14	0.100627	0.194777	0.107259	0.000991518	0.0218995	0.804339	0.0600329	0.150647	0.0567791	0.560517	102.006	8	3	7	10	10	2	1	8	1	2	0	28	21	1	2
IRA/Ilam 2011	Ilam	Iran 2011	2011	15	0.0863768	0.141218	0.0873035	0	0.0239041	0.714683	0.0546355	0.122701	0.078219	0.513939	112.765	8	2	8	10	10	3	1	8	1	0	2	28	22	1	2
IRA/Kohgiluyeh and Boyerahmad 2011	Kohgiluyeh and Boyerahmad	Iran 2011	2011	14	0.0848093	0.13423	0.0966217	0.00460996	0.0339276	0.709556	0.0717344	0.0788499	0.0956439	0.517228	106.555	8	2	7	10	10	3	1	9	1	0	0	27	23	1	0
IRA/Bushehr 2011	Bushehr	Iran 2011	2011	14	0.108411	0.235187	0.138588	0.00850333	0.0975524	0.675515	0.0820404	0.132233	0.0844519	0.547962	107.293	8	3	6	10	9	3	1	8	1	1	1	27	21	1	2
IRA/Zanjan 2011	Zanjan	Iran 2011	2011	14	0.0829756	0.311807	0.134048	0.00096645	0.0359434	0.789961	0.0438119	0.172841	0.05939	0.564666	108.222	8	4	6	10	10	2	0	7	1	2	1	28	19	1	3
IRA/Semnan 2011	Semnan	Iran 2011	2011	13	0.0875957	0.205943	0.0922534	0.00901432	0.0222838	0.822359	0.0492173	0.188475	0.0223752	0.525939	103.366	8	3	7	10	10	2	1	7	0	1	0	28	20	0	1
IRA/Yazd 2011	Yazd	Iran 2011	2011	12	0.0878067	0.242457	0.0983899	0.00592979	0.0160475	0.757931	0.0282335	0.244041	0.02183	0.490761	97.9468	8	3	7	10	10	2	0	6	0	0	0	28	18	0	0
IRA/Hormozgan 2011	Hormozgan	Iran 2011	2011	12	0.126364	0.219173	0.106485	0.00217482	0.044143	0.791461	0.074128	0.166518	0.0365895	0.53469	102.701	7	3	7	10	9	2	1	7	0	1	0	27	19	0	1
IRA/Tehran 2011	Tehran	Iran 2011	2011	12	0.10789	0.154764	0.0872302	0.00197744	0.0225294	0.769164	0.0403963	0.202777	0.0215372	0.530197	100.236	8	2	8	10	10	2	0	7	0	1	0	28	19	0	1
IRA/Ardebil 2011	Ardebil	Iran 2011	2011	14	0.0907792	0.280466	0.123073	0.00135452	0.0624061	0.67719	0.0672002	0.147777	0.0889982	0.542282	104.974	8	4	7	10	9	3	1	8	1	1	0	29	21	1	1
IRA/Qom 2011	Qom	Iran 2011	2011	12	0.0953734	0.246559	0.0967879	0.000821849	0.0448571	0.730865	0.0535717	0.20566	0.0256195	0.522412	106.397	8	3	7	10	9	2	1	7	0	0	0	28	19	0	0
IRA/Qazvin 2011	Qazvin	Iran 2011	2011	14	0.0845039	0.259577	0.111577	0.000738901	0.0339928	0.770301	0.0185963	0.205745	0.0350727	0.530431	110.851	8	4	7	10	10	2	0	7	0	1	2	29	19	0	3
IRA/Golestan 2011	Golestan	Iran 2011	2011	13	0.104254	0.235636	0.151635	0.00161251	0.0607771	0.730797	0.0574995	0.156176	0.0929595	0.528228	99.0352	8	3	6	10	9	2	1	8	1	1	0	27	20	1	1
IRA/North Khorasan 2011	North Khorasan	Iran 2011	2011	14	0.114854	0.325401	0.13711	0.00191687	0.0377185	0.756598	0.0383802	0.226239	0.0326087	0.546864	114.727	8	5	6	10	10	2	0	6	0	1	3	29	18	0	4
IRA/South Khorasan 2011	South Khorasan	Iran 2011	2011	13	0.100507	0.255935	0.140752	0.00360556	0.0138952	0.764361	0.0185067	0.23919	0.0102477	0.556705	101.762	8	4	6	10	10	2	0	6	0	2	0	28	18	0	2
IRA/Alborz 2011	Alborz	Iran 2011	2011	12	0.0933527	0.171148	0.102358	0.000877946	0.0258871	0.77843	0.0374393	0.155743	0.0228279	0.506604	105.375	8	2	7	10	10	2	0	8	0	0	0	27	20	0	0
IRQ/Nineveh 1997	Nineveh	Iraq 1997	1997	19	0.0905181	0.192666	0.149573	0.00188024	0.0754785	0.415716	0.320836	0.0370194	0.381717	0.519802	104.319	8	3	6	10	9	6	4	9	5	0	0	27	28	5	0
IRQ/Al-Tameem 1997	Al-Tameem	Iraq 1997	1997	20	0.102869	0.142624	0.164489	0.00147544	0.0847953	0.288756	0.335799	0.0413257	0.422722	0.518471	100.318	8	2	6	10	9	7	4	9	6	0	0	26	29	6	0
IRQ/Diala 1997	Diala	Iraq 1997	1997	21	0.0790355	0.130707	0.167737	0.000985239	0.0748631	0.187735	0.42143	0.0303494	0.506659	0.521212	105.191	8	2	5	10	9	8	5	10	7	0	0	25	32	7	0
IRQ/Al-Anbar 1997	Al-Anbar	Iraq 1997	1997	23	0.0468442	0.185217	0.147681	0.000327624	0.0961969	0.189546	0.480205	0.025261	0.544479	0.551461	97.7496	9	3	6	10	9	8	5	10	7	1	0	28	32	7	1
IRQ/Baghdad 1997	Baghdad	Iraq 1997	1997	21	0.105003	0.151375	0.127801	0.0037102	0.0875684	0.233249	0.385725	0.0345038	0.439535	0.534772	102.292	8	2	7	10	9	8	4	9	6	1	0	27	30	6	1
IRQ/Babylon 1997	Babylon	Iraq 1997	1997	22	0.0734983	0.155201	0.168153	0.00204238	0.0975143	0.170522	0.481983	0.0271141	0.537571	0.536381	102.237	8	2	5	10	9	8	5	10	7	1	0	25	32	7	1
IRQ/Kerbela 1997	Kerbela	Iraq 1997	1997	21	0.0879987	0.154003	0.156666	0.00459185	0.122765	0.191316	0.43877	0.0346849	0.520586	0.518822	102.034	8	2	6	10	9	8	5	9	7	0	0	26	31	7	0
IRQ/Wasit 1997	Wasit	Iraq 1997	1997	22	0.0738222	0.135399	0.17503	0.000692626	0.0968	0.151021	0.489003	0.0235174	0.545063	0.52737	101.104	8	2	5	10	9	8	5	10	7	1	0	25	32	7	1
IRQ/Salah Al-Deen 1997	Salah Al-Deen	Iraq 1997	1997	22	0.0651271	0.183998	0.180977	0.0015037	0.0962441	0.213595	0.432538	0.0243215	0.50906	0.53776	100.461	9	3	5	10	9	8	5	10	7	1	0	27	32	7	1
IRQ/Al-Najaf 1997	Al-Najaf	Iraq 1997	1997	22	0.0896122	0.192529	0.175323	0.00184826	0.104441	0.160635	0.489369	0.0280083	0.545122	0.518939	105.521	8	3	5	10	9	8	5	10	7	0	0	26	32	7	0
IRQ/Al-Qadisiya 1997	Al-Qadisiya	Iraq 1997	1997	23	0.0859389	0.170587	0.192483	0.00212995	0.105882	0.13551	0.488889	0.0243658	0.585111	0.545326	102.379	8	2	5	10	9	9	5	10	8	1	0	25	33	8	1
IRQ/Al-Muthanna 1997	Al-Muthanna	Iraq 1997	1997	22	0.102926	0.201785	0.154846	0.00301348	0.106632	0.167647	0.512737	0.0205294	0.524487	0.521505	97.8019	8	3	6	10	9	8	6	10	7	0	0	27	33	7	0
IRQ/Thi-Qar 1997	Thi-Qar	Iraq 1997	1997	22	0.0891847	0.167024	0.156705	0.00133947	0.128403	0.137058	0.483711	0.0218837	0.558227	0.522244	98.1936	8	2	6	10	8	9	5	10	7	0	0	26	32	7	0
IRQ/Maysan 1997	Maysan	Iraq 1997	1997	22	0.0884042	0.142703	0.137503	0.000446828	0.115619	0.212999	0.431282	0.0226891	0.503696	0.520468	93.522	8	2	6	10	9	8	5	10	7	0	0	26	32	7	0
IRQ/Al-Basrah 1997	Al-Basrah	Iraq 1997	1997	21	0.0865925	0.153505	0.140655	0.00265202	0.133912	0.198481	0.429226	0.0261512	0.500898	0.500355	99.3377	8	2	6	10	8	8	5	10	7	0	0	26	31	7	0
JOR/Amman 2004	Amman	Jordan 2004	2004	15	0.0985008	0.0916183	0.0558335	0.0745055	0.0462135	0.676736	0.123831	0.0972285	0.115723	0.551561	107.316	8	1	8	9	9	3	1	8	2	1	1	26	21	2	2
JOR/Balqa 2004	Balqa	Jordan 2004	2004	16	0.0913935	0.0749428	0.0812797	0.0198535	0.0453721	0.606484	0.150808	0.0992908	0.1294	0.568376	107.162	8	1	8	10	9	4	2	8	2	2	1	27	23	2	3
JOR/Zarqa 2004	Zarqa	Jordan 2004	2004	14	0.0933593	0.11935	0.0656296	0.0543081	0.0474957	0.68174	0.105055	0.0921457	0.107068	0.555028	107.368	8	2	8	9	9	3	1	9	1	1	1	27	22	1	2
JOR/Madaba 2004	Madaba	Jordan 2004	2004	16	0.092611	0.075067	0.0658858	0.0129661	0.0721154	0.632676	0.153247	0.0544041	0.128058	0.552486	108.785	8	1	8	10	9	3	2	9	2	1	1	27	23	2	2
JOR/Irbid 2004	Irbid	Jordan 2004	2004	14	0.103202	0.0753075	0.0746681	0.045637	0.0395708	0.675652	0.0912349	0.0908499	0.106416	0.565053	105.701	8	1	8	9	10	3	1	9	1	2	0	26	23	1	2
JOR/Mafraq 2004	Mafraq	Jordan 2004	2004	15	0.0919781	0.0920957	0.081342	0.0261627	0.0797546	0.616673	0.152516	0.0844854	0.145833	0.540146	104.641	8	1	8	10	9	4	2	9	2	1	0	27	24	2	1
JOR/Jarash 2004	Jarash	Jordan 2004	2004	14	0.0920088	0.0862656	0.0740822	0.0110037	0.0661157	0.7628	0.105708	0.104822	0.0994652	0.582822	106.126	8	1	8	10	9	2	1	8	1	2	0	27	20	1	2
JOR/Ajlun 2004	Ajlun	Jordan 2004	2004	14	0.0977764	0.0639535	0.0835682	0.00448427	0.0555556	0.754514	0.0844156	0.116883	0.0669711	0.572414	105.599	8	1	8	10	9	2	1	8	1	2	0	27	20	1	2
JOR/Karak 2004	Karak	Jordan 2004	2004	14	0.0852816	0.0573013	0.0735377	0.0819333	0.0454545	0.669169	0.115282	0.0829987	0.102004	0.564576	103.198	8	1	8	9	9	3	1	9	1	2	0	26	22	1	2
JOR/Tafilah 2004	Tafilah	Jordan 2004	2004	13	0.114626	0.046875	0.0628377	0.00528392	0.0421053	0.823301	0.0740741	0.146789	0.0348028	0.585366	104.921	8	1	8	10	9	2	1	8	0	2	0	27	20	0	2
JOR/Ma'an 2004	Ma'an	Jordan 2004	2004	15	0.1049	0.0736648	0.0445432	0.0200598	0.117647	0.645047	0.169355	0.101167	0.0912698	0.579832	102.576	8	1	9	10	9	3	2	8	1	2	0	28	22	1	2
JOR/Aqaba 2004	Aqaba	Jordan 2004	2004	14	0.0736845	0.106464	0.0539356	0.0343464	0.139241	0.703739	0.147059	0.125714	0.0815308	0.54918	100.607	8	1	9	10	8	3	2	8	1	1	0	28	21	1	1
KYR/Bishkek 2009	Bishkek	Kyrgyz Republic 2009	2009	13	0.460122	0.04302	0.111817	0.0593959	0.0903862	0.308131	0.250051	0.194829	0.146654	0.518909	102.158	0	1	7	9	9	7	3	7	2	0	0	17	26	2	0
KYR/Issyk-Kul region 2009	Issyk-Kul region	Kyrgyz Republic 2009	2009	18	0.278039	0.0818713	0.0799655	0.0107896	0.0514706	0.279187	0.228771	0.105426	0.412727	0.526829	102.398	4	1	8	10	9	7	3	8	5	1	0	23	27	5	1
KYR/Dzhalal-Abad region 2009	Dzhalal-Abad region	Kyrgyz Republic 2009	2009	21	0.212203	0.0907948	0.0422284	0.0266292	0.0462161	0.175789	0.27383	0.0589234	0.536993	0.538051	102.333	6	1	9	10	9	8	3	9	7	1	0	26	29	7	1
KYR/Naryn region 2009	Naryn region	Kyrgyz Republic 2009	2009	22	0.165718	0.0750371	0.0549742	0.0078495	0.0573356	0.187924	0.316222	0.0308008	0.522769	0.53542	101.301	7	1	9	10	9	8	4	10	7	1	0	27	31	7	1
KYR/Batken region 2009	Batken region	Kyrgyz Republic 2009	2009	22	0.168839	0.105285	0.0413588	0.01556	0.037415	0.246875	0.225039	0.0655992	0.537429	0.554464	107.477	7	1	9	10	10	7	2	9	7	1	1	27	28	7	2
KYR/Oshskaya region 2009	Oshskaya region	Kyrgyz Republic 2009	2009	23	0.157095	0.0916828	0.0370007	0.011434	0.0365169	0.181524	0.282385	0.0403107	0.588094	0.549226	101.763	7	1	9	10	10	8	3	9	8	1	0	27	30	8	1
KYR/Talasskaya region 2009	Talasskaya region	Kyrgyz Republic 2009	2009	23	0.202887	0.137875	0.0521073	0.0097562	0.0743243	0.197902	0.243446	0.0486436	0.525641	0.599593	105.36	6	2	9	10	9	8	3	9	7	3	0	27	29	7	3
KYR/Chuya region 2009	Chuya region	Kyrgyz Republic 2009	2009	18	0.341218	0.110207	0.106731	0.011189	0.0484262	0.25104	0.170789	0.205418	0.380456	0.564023	106.058	3	2	7	10	9	7	2	7	5	2	0	22	25	5	2
KYR/City of Osh 2009	City of Osh	Kyrgyz Republic 2009	2009	20	0.338602	0.0578324	0.0490433	0.0686362	0.0626781	0.20884	0.215203	0.0971185	0.474016	0.559347	106.964	3	1	9	9	9	8	2	8	6	2	1	22	27	6	3
LAO/Vientiane Capital 2015	Vientiane Capital	Laos 2015	2015	16	0.236656	0.109174	0.0882377	0.0156504	0.104193	0.219025	0.332755	0.0228588	0.180041	0.497465	102.302	5	2	8	10	9	8	4	10	2	0	0	25	31	2	0
LAO/Phongsaly 2015	Phongsaly	Laos 2015	2015	20	0.0738579	0.247104	0.173133	0.00250863	0.453172	0.294706	0.308497	0.0196078	0.464942	0.570439	105.631	8	3	5	10	5	7	3	10	6	2	0	26	25	6	2
LAO/Luangnamtha 2015	Luangnamtha	Laos 2015	2015	20	0.0827015	0.206776	0.149537	0.000909449	0.286645	0.249643	0.335714	0.0271429	0.415576	0.505198	111.61	8	3	6	10	7	7	4	10	5	0	2	27	28	5	2
LAO/Oudomxay 2015	Oudomxay	Laos 2015	2015	18	0.0734696	0.245209	0.133069	0.00303173	0.379098	0.262927	0.294118	0.0115718	0.368868	0.509153	102.707	8	3	6	10	5	7	3	10	5	0	0	27	25	5	0
LAO/Bokeo 2015	Bokeo	Laos 2015	2015	19	0.0994318	0.260718	0.119405	0.00654805	0.186747	0.224271	0.283221	0.0214765	0.319505	0.532438	103.783	8	4	7	10	8	8	3	10	4	1	0	29	29	4	1
LAO/Luangprabang 2015	Luangprabang	Laos 2015	2015	18	0.0812924	0.225596	0.0977427	0.00155477	0.280682	0.286567	0.279108	0.0244831	0.312429	0.523217	103.19	8	3	7	10	7	7	3	10	4	0	0	28	27	4	0
LAO/Huaphanh 2015	Huaphanh	Laos 2015	2015	20	0.041488	0.239884	0.109385	0.000602994	0.583904	0.272376	0.330929	0.0128205	0.47613	0.538462	108.399	9	3	7	10	3	7	4	10	6	1	1	29	24	6	2
LAO/Xayaboury 2015	Xayaboury	Laos 2015	2015	17	0.0680223	0.27099	0.0848027	0.00997129	0.402027	0.224889	0.239958	0.0343552	0.219577	0.493333	96.7991	9	4	8	10	5	8	3	9	3	0	0	31	25	3	0
LAO/Xienkhuang 2015	Xienkhuang	Laos 2015	2015	19	0.0673199	0.228152	0.0819638	0.00881056	0.42807	0.30126	0.304577	0.0114437	0.386397	0.530645	106.603	9	3	8	10	5	7	3	10	5	1	0	30	25	5	1
LAO/Vientiane Province 2015	Vientiane Province	Laos 2015	2015	20	0.111909	0.200506	0.0789648	0.00308005	0.226141	0.169038	0.27868	0.0216642	0.308298	0.502881	113.92	8	3	8	10	7	8	3	10	4	0	3	29	28	4	3
LAO/Borikhamxay 2015	Borikhamxay	Laos 2015	2015	18	0.115301	0.227886	0.0951151	0.00630836	0.282692	0.240089	0.276364	0.0181818	0.304895	0.489305	100	8	3	7	10	7	8	3	10	4	0	0	28	28	4	0
LAO/Khammuane 2015	Khammuane	Laos 2015	2015	16	0.155685	0.220767	0.131997	0.00246636	0.163609	0.266993	0.265029	0.0349063	0.172023	0.490248	106.76	7	3	6	10	8	7	3	9	2	0	1	26	27	2	1
LAO/Savanakhet 2015	Savanakhet	Laos 2015	2015	17	0.163609	0.204819	0.115673	0.00640132	0.184831	0.14915	0.352894	0.0231494	0.23112	0.495219	102.665	7	3	7	10	8	8	4	10	3	0	0	27	30	3	0
LAO/Saravane 2015	Saravane	Laos 2015	2015	17	0.11409	0.241533	0.1311	0.00468422	0.172166	0.21565	0.344699	0.0285183	0.200922	0.489627	103.995	8	3	6	10	8	8	4	10	3	0	0	27	30	3	0
LAO/Sekong 2015	Sekong	Laos 2015	2015	18	0.11818	0.247344	0.118368	0.0142009	0.251208	0.235275	0.4038	0.0142518	0.310034	0.441964	94.5776	8	3	7	10	7	8	4	10	4	0	0	28	29	4	0
LAO/Champasack 2015	Champasack	Laos 2015	2015	16	0.120681	0.160011	0.123933	0.00124939	0.185527	0.187122	0.279303	0.0274459	0.1245	0.485511	99.4867	8	2	7	10	8	8	3	10	2	0	0	27	29	2	0
LAO/Attapeu 2015	Attapeu	Laos 2015	2015	16	0.124657	0.244823	0.118508	0.00524287	0.242574	0.314297	0.346667	0.0380952	0.1832	0.473039	105.135	7	3	7	10	7	7	4	9	2	0	0	27	27	2	0
LAO/Xaysomboune 2015	Xaysomboune	Laos 2015	2015	20	0.0835476	0.297352	0.0722666	0	0.306569	0.266293	0.307692	0.0234114	0.394702	0.547739	103.684	8	4	8	10	6	7	3	10	5	1	0	30	26	5	1
MAL/Johor 2000	Johor	Malaysia 2000	2000	16	0.134174	0.0275269	0.0882805	0.0940027	0.124722	0.494122	0.244244	0.0595596	0.167632	0.531117	107.571	7	0	8	9	9	5	3	9	2	1	1	24	26	2	2
MAL/Kedah 2000	Kedah	Malaysia 2000	2000	16	0.129301	0.0322781	0.0857209	0.0395851	0.0891813	0.433624	0.181164	0.115108	0.197592	0.503329	108.803	7	0	8	9	9	6	2	8	3	0	1	24	25	3	1
MAL/Kelantan 2000	Kelantan	Malaysia 2000	2000	15	0.160978	0.038771	0.0730667	0.0186513	0.0892193	0.478811	0.184362	0.129218	0.147287	0.5	106.319	7	1	8	10	9	5	2	8	2	0	0	26	24	2	0
MAL/Melaka 2000	Melaka	Malaysia 2000	2000	14	0.192908	0.0292096	0.0771968	0.0875732	0.0909091	0.467292	0.211538	0.153846	0.159046	0.551852	97.7707	6	0	8	9	9	5	2	8	2	1	0	23	24	2	1
MAL/Negeri Sembilan 2000	Negeri Sembilan	Malaysia 2000	2000	15	0.148821	0.0224719	0.0870775	0.061858	0.0952381	0.523572	0.218016	0.100522	0.155647	0.526042	99.8839	7	0	8	9	9	5	2	8	2	1	0	24	24	2	1
MAL/Pahang 2000	Pahang	Malaysia 2000	2000	15	0.125564	0.037674	0.0933774	0.0487243	0.100279	0.543734	0.199492	0.114358	0.119292	0.519417	113.037	7	1	7	9	9	4	2	8	2	0	2	24	23	2	2
MAL/Pulau Pinang 2000	Pulau Pinang	Malaysia 2000	2000	15	0.173878	0.0283364	0.0864448	0.114665	0.165029	0.499118	0.252313	0.0731707	0.208333	0.53719	98.1528	6	0	8	8	8	5	3	9	3	1	0	22	25	3	1
MAL/Perak 2000	Perak	Malaysia 2000	2000	16	0.162061	0.028451	0.0745022	0.0460192	0.111111	0.515841	0.186313	0.120971	0.2079	0.545755	104.142	7	0	8	9	9	5	2	8	3	1	0	24	24	3	1
MAL/Perlis 2000	Perlis	Malaysia 2000	2000	16	0.132801	0.0757576	0.0953592	0.0337476	0.0789474	0.381953	0.158103	0.110672	0.202703	0.459184	94.359	7	1	7	10	9	6	2	8	3	0	0	25	25	3	0
MAL/Selangor 2000	Selangor	Malaysia 2000	2000	14	0.128289	0.0261097	0.0974583	0.122269	0.165957	0.4936	0.245878	0.0548012	0.143594	0.514179	106.653	7	0	7	8	8	5	3	9	2	0	1	22	25	2	1
MAL/Terengganu 2000	Terengganu	Malaysia 2000	2000	15	0.147021	0.0320513	0.0718021	0.0242401	0.0931034	0.516726	0.198748	0.13928	0.142672	0.530686	102.955	7	0	8	10	9	5	2	8	2	1	0	25	24	2	1
MAL/Sabah 2000	Sabah	Malaysia 2000	2000	14	0.129656	0.115527	0.117048	0.046812	0.153565	0.453764	0.269767	0.0548837	0.111455	0.520652	105.813	7	2	7	9	8	5	3	9	1	0	0	25	25	1	0
MAL/Sarawak 2000	Sarawak	Malaysia 2000	2000	16	0.145377	0.110615	0.119826	0.0470563	0.154135	0.402935	0.24093	0.0555556	0.214416	0.543062	105.132	7	2	7	9	8	6	3	9	3	1	0	25	26	3	1
MAL/Kuala Lumpur Federal Territory 2000	Kuala Lumpur Federal Territory	Malaysia 2000	2000	14	0.170731	0.0274779	0.100144	0.155752	0.138107	0.528846	0.243023	0.0639535	0.135987	0.52037	107.654	6	0	7	8	8	5	3	9	2	0	1	21	25	2	1
MAL/Labuan Federal Territory 2000	Labuan Federal Territory	Malaysia 2000	2000	17	0.178705	0.166667	0.0789565	0.0471591	0.277778	0.323832	0.354839	0.0322581	0.131313	0.434783	113.83	6	2	8	9	7	7	4	9	2	0	3	25	27	2	3
MYA/Kachin 2014	Kachin	Myanmar 2014	2014	16	0.258042	0.109645	0.166208	0.171178	0.167967	0.244529	0.369724	0.10604	0.286829	0.514582	104.63	5	2	5	8	8	7	4	8	4	0	0	20	27	4	0
MYA/Kayah 2014	Kayah	Myanmar 2014	2014	15	0.210524	0.0953589	0.171205	0.0465266	0.181099	0.43367	0.306024	0.0707247	0.201564	0.496393	100.941	6	1	5	9	8	6	3	9	3	0	0	21	26	3	0
MYA/Kayin 2014	Kayin	Myanmar 2014	2014	15	0.227777	0.126627	0.159483	0.0352434	0.124823	0.31033	0.340787	0.0964712	0.132959	0.517909	102.039	5	2	6	10	9	7	4	9	2	0	0	23	29	2	0
MYA/Chin 2014	Chin	Myanmar 2014	2014	17	0.21738	0.0985641	0.126075	0.0312042	0.161311	0.369829	0.320619	0.081524	0.299608	0.531384	101.208	5	1	7	10	8	6	4	9	4	1	0	23	27	4	1
MYA/Sagaing 2014	Sagaing	Myanmar 2014	2014	16	0.213474	0.108741	0.199009	0.0589701	0.102557	0.290548	0.269861	0.0761024	0.244897	0.505131	103.056	6	2	5	9	9	7	3	9	3	0	0	22	28	3	0
MYA/Tanintharyi 2014	Tanintharyi	Myanmar 2014	2014	14	0.272666	0.122051	0.159597	0.0418174	0.147594	0.389956	0.347878	0.089356	0.14143	0.503946	102.194	4	2	6	9	8	6	4	9	2	0	0	21	27	2	0
MYA/Bago 2014	Bago	Myanmar 2014	2014	15	0.195211	0.143144	0.179437	0.0343669	0.121714	0.430586	0.290818	0.0987469	0.208144	0.516209	104.309	6	2	5	10	9	6	3	8	3	0	0	23	26	3	0
MYA/Magway 2014	Magway	Myanmar 2014	2014	14	0.202455	0.109321	0.195664	0.0426681	0.0969351	0.402478	0.235717	0.0931063	0.187194	0.510464	101.87	6	2	5	9	9	6	3	9	2	0	0	22	27	2	0
MYA/Mandalay 2014	Mandalay	Myanmar 2014	2014	14	0.217812	0.107261	0.209386	0.092261	0.0940424	0.373941	0.270074	0.0911468	0.188341	0.500168	102.03	5	1	4	9	9	6	3	9	2	0	0	19	27	2	0
MYA/Mon 2014	Mon	Myanmar 2014	2014	15	0.237777	0.115404	0.147039	0.0530527	0.0871384	0.293312	0.331901	0.101282	0.168355	0.503164	105.011	5	2	6	9	9	7	4	8	2	0	0	22	28	2	0
MYA/Rakhine 2014	Rakhine	Myanmar 2014	2014	16	0.219571	0.152744	0.0682586	0.0256733	0.172779	0.345157	0.264775	0.082448	0.198932	0.501453	100.325	5	2	8	10	8	6	3	9	3	0	0	25	26	3	0
MYA/Yangon 2014	Yangon	Myanmar 2014	2014	14	0.202482	0.109235	0.182387	0.137101	0.110443	0.411805	0.334904	0.0862277	0.18814	0.519851	102.848	6	2	5	8	9	6	4	9	2	0	0	21	28	2	0
MYA/Shan 2014	Shan	Myanmar 2014	2014	17	0.193165	0.17458	0.163012	0.063589	0.192652	0.324905	0.314173	0.0646129	0.27813	0.489108	102.198	6	2	6	9	8	7	3	9	4	0	0	23	27	4	0
MYA/Ayeyawady 2014	Ayeyawady	Myanmar 2014	2014	14	0.160984	0.160796	0.194601	0.0288699	0.133978	0.49126	0.274191	0.104288	0.174127	0.512753	101.197	7	2	5	10	8	5	3	8	2	0	0	24	24	2	0
MYA/Nay Pyi Taw 2014	Nay Pyi Taw	Myanmar 2014	2014	15	0.198959	0.169276	0.186305	0.131576	0.112898	0.47232	0.257653	0.0990548	0.171824	0.534472	107.556	6	2	5	8	9	5	3	8	2	1	1	21	25	2	2
NEP/Mechi 2011	Mechi	Nepal 2011	2011	20	0.297129	0.172148	0.0658582	0.00170423	0.185776	0.284548	0.311438	0.0683358	0.447711	0.573543	103.48	4	2	8	10	8	7	3	9	6	2	0	24	27	6	2
NEP/Koshi 2011	Koshi	Nepal 2011	2011	21	0.295331	0.196146	0.0515385	0.00145307	0.188286	0.268134	0.317657	0.0752729	0.46774	0.584458	106.745	4	3	9	10	8	7	4	9	6	2	1	26	28	6	3
NEP/Sagarmatha 2011	Sagarmatha	Nepal 2011	2011	23	0.262819	0.238478	0.0424804	0.000808001	0.177544	0.22276	0.334271	0.0737936	0.519702	0.590945	102.724	5	3	9	10	8	8	4	9	7	3	0	27	29	7	3
NEP/Janakpur 2011	Janakpur	Nepal 2011	2011	24	0.243282	0.277578	0.0377322	0.000661366	0.198031	0.171223	0.333552	0.0796044	0.574506	0.594511	102.731	5	4	9	10	8	8	4	9	8	3	0	28	29	8	3
NEP/Bagmati 2011	Bagmati	Nepal 2011	2011	21	0.26492	0.125108	0.0585841	0.00449598	0.18349	0.32527	0.286561	0.086251	0.37078	0.594538	111.794	5	2	8	10	8	7	3	9	5	3	2	25	27	5	5
NEP/Narayani 2011	Narayani	Nepal 2011	2011	23	0.190561	0.302818	0.0327045	0.000701895	0.219267	0.166221	0.350599	0.0628882	0.590423	0.581575	102.303	6	4	9	10	7	8	4	9	8	2	0	29	28	8	2
NEP/Gandaki 2011	Gandaki	Nepal 2011	2011	19	0.448763	0.207552	0.042446	0.00177713	0.132872	0.272816	0.358915	0.10121	0.418427	0.568966	104.932	1	3	9	10	8	7	4	8	5	2	0	23	27	5	2
NEP/Dhawalagiri 2011	Dhawalagiri	Nepal 2011	2011	20	0.472617	0.239554	0.0555664	0.00110768	0.128114	0.250181	0.35815	0.113957	0.472463	0.588648	104.002	0	3	8	10	8	7	4	8	6	3	0	21	27	6	3
NEP/Lumbini 2011	Lumbini	Nepal 2011	2011	23	0.352739	0.244844	0.0325158	0.000691141	0.173927	0.150367	0.422557	0.0706348	0.58345	0.5807	107.493	3	3	9	10	8	8	5	9	8	2	1	25	30	8	3
NEP/Rapti 2011	Rapti	Nepal 2011	2011	20	0.330659	0.292489	0.0750479	0.000501134	0.210496	0.272347	0.363515	0.0782771	0.493054	0.582619	101.472	3	4	8	10	7	7	4	9	6	2	0	25	27	6	2
NEP/Bheri 2011	Bheri	Nepal 2011	2011	21	0.262864	0.297559	0.0544467	0.000722149	0.257727	0.263659	0.33126	0.0727099	0.480032	0.586734	104.055	5	4	9	10	7	7	4	9	6	3	0	28	27	6	3
NEP/Karnali 2011	Karnali	Nepal 2011	2011	22	0.108864	0.334565	0.0631622	0	0.344595	0.261973	0.29674	0.0785096	0.502856	0.554737	100.926	8	5	8	10	6	7	3	9	7	1	0	31	25	7	1
NEP/Seti 2011	Seti	Nepal 2011	2011	23	0.276231	0.228894	0.0380207	0.000305181	0.281884	0.201926	0.377211	0.0869235	0.562538	0.595648	107.941	4	3	9	10	7	8	4	9	7	3	1	26	28	7	4
NEP/Mahakali 2011	Mahakali	Nepal 2011	2011	24	0.272319	0.231036	0.0186155	0.000305753	0.261489	0.166531	0.402388	0.0763149	0.579508	0.619706	106.081	4	3	9	10	7	8	4	9	8	4	0	26	28	8	4
PAK/Bannu 1998	Bannu	Pakistan 1998	1998	24	0.0706451	0.277526	0.0643904	0.000815649	0.155014	0.0874298	0.704974	0.0228043	0.495178	0.556818	106.748	9	4	8	10	8	9	8	10	6	2	1	31	35	6	3
PAK/D.I.Khan 1998	D.I.Khan	Pakistan 1998	1998	22	0.0342945	0.241233	0.0756274	0.00149772	0.168874	0.193971	0.58558	0.0228554	0.393184	0.573007	106.252	9	3	8	10	8	8	6	10	5	2	0	30	32	5	2
PAK/Hazara 1998	Hazara	Pakistan 1998	1998	21	0.149584	0.204409	0.0411839	0.00250305	0.117532	0.307307	0.518585	0.031857	0.34934	0.529708	105.164	7	3	9	10	9	7	6	10	5	1	0	29	32	5	1
PAK/Kohat 1998	Kohat	Pakistan 1998	1998	23	0.198013	0.245721	0.0622061	0.00110432	0.118275	0.0976499	0.717664	0.0193808	0.471159	0.548096	108.078	6	3	8	10	9	9	8	10	6	1	1	27	36	6	2
PAK/Malakand 1998	Malakand	Pakistan 1998	1998	24	0.109573	0.361647	0.0468525	0.00153696	0.140805	0.124037	0.676688	0.0138358	0.503228	0.547936	103.095	8	5	9	10	8	9	8	10	7	1	0	32	35	7	1
PAK/Mardan 1998	Mardan	Pakistan 1998	1998	23	0.0850663	0.26686	0.041215	0.00124021	0.129697	0.14788	0.616025	0.0233979	0.439406	0.563359	104.691	8	4	9	10	8	8	7	10	6	2	0	31	33	6	2
PAK/Peshawar 1998	Peshawar	Pakistan 1998	1998	22	0.0555007	0.228788	0.0458725	0.00405862	0.140045	0.166459	0.622796	0.0193037	0.398631	0.549835	104.83	9	3	9	10	8	8	7	10	5	1	0	31	33	5	1
PAK/Bahawalpur 1998	Bahawalpur	Pakistan 1998	1998	22	0.0369277	0.212567	0.0743363	0.0030207	0.193369	0.231747	0.543232	0.0245492	0.40405	0.56374	104.377	9	3	8	10	8	8	6	10	5	2	0	30	32	5	2
PAK/D.G.Khan 1998	D.G.Khan	Pakistan 1998	1998	21	0.0295455	0.340875	0.0640745	0.00143363	0.171046	0.259965	0.56727	0.0250449	0.389745	0.550013	102.059	9	5	8	10	8	7	6	10	5	1	0	32	31	5	1
PAK/Faisalabad 1998	Faisalabad	Pakistan 1998	1998	22	0.0505847	0.137343	0.0759339	0.00350561	0.181298	0.199221	0.54532	0.0250029	0.436149	0.548999	105.24	9	2	8	10	8	8	6	10	6	1	0	29	32	6	1
PAK/Gujranwala 1998	Gujranwala	Pakistan 1998	1998	23	0.109818	0.122958	0.0574487	0.00389707	0.193732	0.14397	0.573491	0.0279013	0.498699	0.546627	104.757	8	2	8	10	8	9	6	10	7	1	0	28	33	7	1
PAK/Lahore 1998	Lahore	Pakistan 1998	1998	21	0.0488435	0.126448	0.0582137	0.00608927	0.199069	0.218343	0.536397	0.0286307	0.412354	0.550231	103.086	9	2	8	10	8	8	6	10	5	1	0	29	32	5	1
PAK/Multan 1998	Multan	Pakistan 1998	1998	21	0.044918	0.173679	0.0682096	0.00268033	0.168216	0.230426	0.532771	0.0278389	0.410141	0.560149	104.367	9	2	8	10	8	8	6	10	5	2	0	29	32	5	2
PAK/Rawalpindi 1998	Rawalpindi	Pakistan 1998	1998	20	0.178762	0.124816	0.0627046	0.00419859	0.158086	0.172117	0.553924	0.0397107	0.400867	0.55852	103.945	6	2	8	10	8	8	6	9	5	2	0	26	31	5	2
PAK/Sargodha 1998	Sargodha	Pakistan 1998	1998	21	0.0982195	0.167274	0.0840871	0.00230329	0.170435	0.244914	0.510719	0.0332831	0.392458	0.545888	106.704	8	2	8	10	8	7	6	9	5	1	1	28	30	5	2
PAK/Hyderabad 1998	Hyderabad	Pakistan 1998	1998	17	0.0292934	0.305499	0.0795691	0.00116418	0.207031	0.561454	0.482292	0.0482724	0.149167	0.55188	102.974	9	4	8	10	8	4	5	9	2	1	0	31	26	2	1
PAK/Karachi 1998	Karachi	Pakistan 1998	1998	20	0.0696885	0.128996	0.0593044	0.00623801	0.205377	0.212225	0.562926	0.0443363	0.304308	0.544658	104.809	9	2	8	10	8	8	6	9	4	1	0	29	31	4	1
PAK/Larkana 1998	Larkana	Pakistan 1998	1998	18	0.0105544	0.458577	0.0594343	0.0011286	0.146965	0.572562	0.461777	0.0246498	0.159645	0.553657	101.705	10	6	8	10	8	4	5	10	2	1	0	34	27	2	1
PAK/Mirpur Khas 1998	Mirpur Khas	Pakistan 1998	1998	18	0.0232488	0.339489	0.0847246	0.000938952	0.155884	0.590573	0.418425	0.0434924	0.177081	0.544574	111.51	10	5	8	10	8	4	5	9	2	1	2	33	26	2	3
PAK/Sukkur 1998	Sukkur	Pakistan 1998	1998	18	0.0218186	0.374664	0.0714315	0.00167145	0.178426	0.507889	0.48343	0.0343544	0.181888	0.565595	103.217	10	5	8	10	8	5	5	9	2	2	0	33	27	2	2
PAK/Kalat 1998	Kalat	Pakistan 1998	1998	18	0.0225694	0.381954	0.0677633	0.00129523	0.160747	0.498958	0.473294	0.0388151	0.165761	0.526769	96.1686	10	5	8	10	8	5	5	9	2	1	0	33	27	2	1
PAK/Mekran 1998	Mekran	Pakistan 1998	1998	17	0.0379846	0.381468	0.065099	0.00111622	0.096861	0.740147	0.330366	0.0617801	0.043235	0.542515	111.082	9	5	8	10	9	2	4	9	1	1	2	32	24	1	3
PAK/Nasirabad 1998	Nasirabad	Pakistan 1998	1998	22	0.00750659	0.450411	0.059869	0.0027803	0.173649	0.310202	0.594145	0.0186047	0.281432	0.596892	99.216	10	6	8	10	8	7	7	10	4	3	0	34	32	4	3
PAK/Quetta 1998	Quetta	Pakistan 1998	1998	19	0.0247258	0.240621	0.0720649	0.00573305	0.169045	0.368166	0.559527	0.0251808	0.205262	0.553453	106.947	9	3	8	10	8	6	6	10	3	1	1	30	30	3	2
PAK/Sibi 1998	Sibi	Pakistan 1998	1998	19	0.011305	0.483393	0.0688139	0.00205532	0.136804	0.442595	0.526202	0.0171797	0.165624	0.53442	93.8346	10	7	8	10	8	5	6	10	2	1	0	35	29	2	1
PAK/Zhob 1998	Zhob	Pakistan 1998	1998	18	0.00709948	0.314698	0.0662294	0.000706461	0.166247	0.44549	0.544792	0.00981105	0.179871	0.558586	96.1759	10	4	8	10	8	5	6	10	2	2	0	32	29	2	2
PAK/Islamabad 1998	Islamabad	Pakistan 1998	1998	20	0.0584934	0.110312	0.0615102	0.0215112	0.257664	0.212985	0.519857	0.0352207	0.309651	0.559466	103.586	9	2	8	10	7	8	6	9	4	2	0	29	30	4	2
PAP/Western 2000	Western	Papua New Guinea 2000	2000	16	0.122717	0.224274	0.130846	0.0135434	0.313559	0.313385	0.744444	0.0698529	0.0779335	0.547771	106.3	7	3	6	10	6	7	8	9	1	1	0	26	30	1	1
PAP/Gulf 2000	Gulf	Papua New Guinea 2000	2000	18	0.115813	0.228873	0.117953	0.056066	0.240741	0.350807	0.678218	0.0792079	0.0809179	0.56391	114.033	8	3	7	9	7	6	8	9	1	2	3	27	30	1	5
PAP/Central 2000	Central	Papua New Guinea 2000	2000	19	0.1225	0.155251	0.108429	0.0230862	0.181208	0.30408	0.687179	0.0613288	0.138733	0.554545	116.959	7	2	7	10	8	7	8	9	2	1	4	26	32	2	5
PAP/National Capital District 2000	National Capital District	Papua New Guinea 2000	2000	18	0.10066	0.136842	0.116576	0.0327644	0.386555	0.138185	0.820175	0.07173	0.105183	0.580851	111.46	8	2	7	10	5	9	9	9	1	2	2	27	32	1	4
PAP/Milne Bay 2000	Milne Bay	Papua New Guinea 2000	2000	15	0.166511	0.133803	0.124544	0.014926	0.247423	0.375427	0.649832	0.090604	0.0600273	0.508418	108.99	7	2	7	10	7	6	7	9	1	0	1	26	29	1	1
PAP/Northern 2000	Northern	Papua New Guinea 2000	2000	17	0.0810999	0.133333	0.0999693	0.0122829	0.243243	0.416573	0.598802	0.0329341	0.0680851	0.545455	115.838	8	2	7	10	7	6	7	9	1	1	3	27	29	1	4
PAP/Southern Highlands 2000	Southern Highlands	Papua New Guinea 2000	2000	15	0.147462	0.0952525	0.0787472	0.0137446	0.177444	0.370609	0.516216	0.0567057	0.0549858	0.553435	101.258	7	1	8	10	8	6	6	9	1	1	0	26	29	1	1
PAP/Enga 2000	Enga	Papua New Guinea 2000	2000	16	0.103351	0.106466	0.0633349	0.0102482	0.136919	0.282185	0.539611	0.0284006	0.0845467	0.523404	107.087	8	1	8	10	8	7	6	10	1	0	1	27	31	1	1
PAP/Western Highlands 2000	Western Highlands	Papua New Guinea 2000	2000	17	0.148179	0.187729	0.0470334	0.0166555	0.182328	0.442842	0.522508	0.0691318	0.0548969	0.588086	107.874	7	3	9	10	8	5	6	9	1	3	1	29	28	1	4
PAP/Chimbu 2000	Chimbu	Papua New Guinea 2000	2000	17	0.103527	0.211715	0.0449193	0.0170877	0.199021	0.31742	0.54686	0.0666667	0.0794816	0.549658	104.749	8	3	9	10	8	7	6	9	1	1	0	30	30	1	1
PAP/Eastern Highlands 2000	Eastern Highlands	Papua New Guinea 2000	2000	14	0.135525	0.249155	0.0469001	0.0138379	0.148607	0.649129	0.421502	0.0981229	0.0336391	0.547995	103.05	7	3	9	10	8	3	5	8	0	1	0	29	24	0	1
PAP/Morobe 2000	Morobe	Papua New Guinea 2000	2000	17	0.134676	0.169266	0.0921711	0.0275698	0.228417	0.386465	0.643253	0.0562731	0.0541507	0.565617	111.126	7	2	7	10	7	6	7	9	1	2	2	26	29	1	4
PAP/Madang 2000	Madang	Papua New Guinea 2000	2000	16	0.114938	0.135517	0.0886143	0.0139188	0.241935	0.418803	0.631184	0.0579495	0.0593625	0.542923	109.284	8	2	8	10	7	6	7	9	1	1	1	28	29	1	2
PAP/East Sepik 2000	East Sepik	Papua New Guinea 2000	2000	15	0.166734	0.144264	0.0988025	0.0112695	0.196868	0.580378	0.545154	0.0987925	0.0340479	0.580357	111.36	7	2	7	10	8	4	6	8	0	2	2	26	26	0	4
PAP/West Sepik 2000	West Sepik	Papua New Guinea 2000	2000	15	0.132683	0.127148	0.114891	0.0187054	0.284153	0.430621	0.613372	0.0691643	0.0597134	0.54	100.342	7	2	7	10	7	6	7	9	1	1	0	26	29	1	1
PAP/Manus 2000	Manus	Papua New Guinea 2000	2000	15	0.192444	0.10177	0.134106	0.0121642	0.189655	0.381876	0.666667	0.119658	0.0528634	0.555556	105.788	6	1	6	10	8	6	7	8	1	2	0	23	29	1	2
PAP/New Ireland 2000	New Ireland	Papua New Guinea 2000	2000	15	0.158469	0.101375	0.121362	0.0142723	0.182741	0.507719	0.659639	0.134731	0.0357143	0.515625	117.169	7	1	7	10	8	5	7	8	0	0	4	25	28	0	4
PAP/East New Britain 2000	East New Britain	Papua New Guinea 2000	2000	17	0.167954	0.0773286	0.0996767	0.0204978	0.16443	0.466485	0.636998	0.0923077	0.0588691	0.576271	116.223	7	1	7	10	8	5	7	9	1	2	3	25	29	1	5
PAP/West New Britain 2000	West New Britain	Papua New Guinea 2000	2000	17	0.112877	0.171095	0.091801	0.0154228	0.275676	0.395477	0.758427	0.0392157	0.0611799	0.568282	107.703	8	2	8	10	7	6	8	9	1	2	1	28	30	1	3
PAP/North Solomons 2000	North Solomons	Papua New Guinea 2000	2000	13	0.146825	0.0932476	0.104746	0.00764278	0.130435	0.658857	0.508475	0.0774818	0.0252336	0.548936	105.778	7	1	7	10	8	3	6	9	0	1	0	25	26	0	1
PHI/Abra 2010	Abra	Philippines 2010	2010	17	0.120634	0.117788	0.20135	0.00545363	0.121974	0.405606	0.346897	0.0874628	0.22807	0.524992	109.625	8	2	5	10	9	6	4	9	3	0	1	25	28	3	1
PHI/Agusan del norte 2010	Agusan del norte	Philippines 2010	2010	16	0.12432	0.122818	0.188971	0.0259894	0.112382	0.538402	0.34878	0.0873919	0.140081	0.509613	109.954	7	2	5	10	9	4	4	9	2	0	2	24	26	2	2
PHI/Agusan del sur 2010	Agusan del sur	Philippines 2010	2010	14	0.0898304	0.161957	0.173012	0.0127619	0.120703	0.65469	0.30459	0.0869735	0.0973883	0.523794	107.002	8	2	5	10	9	3	3	9	1	0	1	25	24	1	1
PHI/Aklan 2010	Aklan	Philippines 2010	2010	15	0.132002	0.0718782	0.199584	0.0230317	0.0775584	0.537992	0.297312	0.105704	0.14333	0.530001	106.805	7	1	5	10	9	4	3	8	2	1	1	23	24	2	2
PHI/Albay 2010	Albay	Philippines 2010	2010	14	0.141347	0.0692663	0.192797	0.0158973	0.0667306	0.554765	0.332116	0.101439	0.149045	0.509519	106.544	7	1	5	10	9	4	4	8	2	0	0	23	25	2	0
PHI/Antique 2010	Antique	Philippines 2010	2010	15	0.123327	0.075254	0.191527	0.00839458	0.0997296	0.541626	0.359477	0.0909908	0.125935	0.535294	105.99	7	1	5	10	9	4	4	9	2	1	0	23	26	2	1
PHI/Basilan 2010	Basilan	Philippines 2010	2010	15	0.110246	0.149592	0.12008	0.00438671	0.15382	0.621025	0.443449	0.0264813	0.0979145	0.523426	109.512	8	2	7	10	8	4	5	10	1	0	1	27	27	1	1
PHI/Bataan 2010	Bataan	Philippines 2010	2010	15	0.151986	0.118679	0.209002	0.0131088	0.114366	0.46956	0.324977	0.0769748	0.159086	0.515815	106.996	7	2	4	10	9	5	4	9	2	0	1	23	27	2	1
PHI/Batangas 2010	Batangas	Philippines 2010	2010	15	0.13924	0.0850746	0.200384	0.0157767	0.0725328	0.465479	0.275825	0.0954744	0.18233	0.517087	109.658	7	1	5	10	9	5	3	9	2	0	1	23	26	2	1
PHI/Benguet 2010	Benguet	Philippines 2010	2010	14	0.194568	0.063547	0.180239	0.0341951	0.090646	0.512594	0.276628	0.117802	0.130382	0.503557	106.145	6	1	5	10	9	5	3	8	2	0	0	22	25	2	0
PHI/Bohol 2010	Bohol	Philippines 2010	2010	15	0.117729	0.0574111	0.201221	0.0209541	0.10123	0.464278	0.307459	0.0906297	0.174659	0.521268	107.851	8	1	5	10	9	5	3	9	2	0	1	24	26	2	1
PHI/Bukidnon 2010	Bukidnon	Philippines 2010	2010	13	0.0851563	0.160195	0.180451	0.0150159	0.129259	0.681612	0.318759	0.0984755	0.0988325	0.505663	106.539	8	2	5	10	8	3	4	8	1	0	0	25	23	1	0
PHI/Bulacan 2010	Bulacan	Philippines 2010	2010	15	0.153282	0.100625	0.219119	0.0218171	0.0910979	0.510118	0.305699	0.0813537	0.158166	0.514005	107.253	7	1	4	10	9	5	3	9	2	0	1	22	26	2	1
PHI/Batanes, Cagayan 2010	Batanes, Cagayan	Philippines 2010	2010	16	0.110069	0.138013	0.177441	0.0088322	0.118789	0.472305	0.310801	0.0990617	0.202723	0.517175	108.57	8	2	5	10	9	5	3	8	3	0	1	25	25	3	1
PHI/Camarines norte 2010	Camarines norte	Philippines 2010	2010	15	0.120747	0.131292	0.184914	0.00802615	0.0775904	0.61511	0.31422	0.117199	0.13021	0.533299	106.915	7	2	5	10	9	4	3	8	2	1	1	24	24	2	2
PHI/Camarines sur 2010	Camarines sur	Philippines 2010	2010	14	0.122233	0.0779385	0.194895	0.0115791	0.0730655	0.581472	0.316692	0.102431	0.144458	0.515594	106.24	7	1	5	10	9	4	4	8	2	0	0	23	25	2	0
PHI/Camiguin 2010	Camiguin	Philippines 2010	2010	15	0.120567	0.0600358	0.214787	0.0162185	0.070622	0.414771	0.325399	0.0755187	0.178363	0.497168	108.201	8	1	4	10	9	6	4	9	2	0	1	23	28	2	1
PHI/Capiz 2010	Capiz	Philippines 2010	2010	14	0.127925	0.0744373	0.196745	0.0163048	0.074727	0.574341	0.315503	0.106941	0.13204	0.501194	107.468	7	1	5	10	9	4	3	8	2	0	1	23	24	2	1
PHI/Catanduanes 2010	Catanduanes	Philippines 2010	2010	15	0.122609	0.0977191	0.20538	0.0159292	0.0999799	0.490244	0.3565	0.0934329	0.182587	0.523541	111.703	7	1	4	10	9	5	4	9	2	0	2	22	27	2	2
PHI/Cavite 2010	Cavite	Philippines 2010	2010	14	0.19233	0.0806047	0.222241	0.0408803	0.109841	0.504368	0.34192	0.0827967	0.139474	0.524311	106.786	6	1	4	9	9	5	4	9	2	0	1	20	27	2	1
PHI/Cebu 2010	Cebu	Philippines 2010	2010	14	0.160688	0.0809923	0.214611	0.0372981	0.092232	0.573056	0.31134	0.123775	0.12482	0.518097	107.979	7	1	4	9	9	4	3	8	2	0	1	21	24	2	1
PHI/Davao (Davao del Norte) 2010	Davao (Davao del Norte)	Philippines 2010	2010	14	0.108228	0.123773	0.184666	0.0211445	0.125568	0.63231	0.328882	0.0962985	0.107506	0.5098	107.866	8	2	5	10	8	3	4	9	1	0	1	25	24	1	1
PHI/Davao del Sur 2010	Davao del Sur	Philippines 2010	2010	13	0.151327	0.128716	0.185511	0.0369357	0.103384	0.658204	0.314754	0.104675	0.0990699	0.509247	107.175	7	2	5	9	9	3	3	8	1	0	1	23	23	1	1
PHI/Davao Oriental 2010	Davao Oriental	Philippines 2010	2010	14	0.0997726	0.132162	0.170053	0.0123641	0.111345	0.703857	0.30029	0.1072	0.0935673	0.52565	109.109	8	2	5	10	9	3	3	8	1	1	1	25	23	1	2
PHI/Eastern Samar 2010	Eastern Samar	Philippines 2010	2010	15	0.104132	0.113128	0.18057	0.00876456	0.0877367	0.569704	0.366093	0.106034	0.130191	0.506416	108.251	8	2	5	10	9	4	4	8	2	0	1	25	25	2	1
PHI/Ifugao 2010	Ifugao	Philippines 2010	2010	15	0.124565	0.0885332	0.170182	0.00298556	0.106731	0.61157	0.243132	0.177018	0.123396	0.526821	109.619	7	1	5	10	9	4	3	7	2	1	1	23	23	2	2
PHI/Ilocos Norte 2010	Ilocos Norte	Philippines 2010	2010	17	0.141175	0.091324	0.180162	0.0212399	0.10478	0.381543	0.344468	0.0930051	0.253539	0.544566	107.808	7	1	5	10	9	6	4	9	3	1	1	23	28	3	2
PHI/Ilocos Sur 2010	Ilocos Sur	Philippines 2010	2010	16	0.126588	0.0906916	0.197502	0.0133526	0.0987629	0.378764	0.35567	0.0913225	0.244409	0.524979	109.39	7	1	5	10	9	6	4	9	3	0	1	23	28	3	1
PHI/Iloilo 2010	Iloilo	Philippines 2010	2010	15	0.135663	0.0653084	0.189497	0.0238107	0.0913309	0.500209	0.347954	0.088082	0.155738	0.52213	107.097	7	1	5	10	9	5	4	9	2	0	1	23	27	2	1
PHI/Isabela 2010	Isabela	Philippines 2010	2010	15	0.0994789	0.145114	0.172594	0.00807292	0.117727	0.516472	0.294094	0.101603	0.188615	0.520617	107.62	8	2	5	10	9	5	3	8	2	0	1	25	25	2	1
PHI/Kalinga 2010	Kalinga	Philippines 2010	2010	16	0.114714	0.062169	0.166886	0.0107977	0.202148	0.480102	0.289036	0.066666	0.142857	0.526889	114.565	8	1	5	10	8	5	3	9	2	1	3	24	25	2	4
PHI/La Union 2010	La Union	Philippines 2010	2010	17	0.147141	0.0996621	0.198643	0.017556	0.102206	0.397751	0.341798	0.0974297	0.216753	0.530461	110.053	7	1	5	10	9	6	4	8	3	1	2	23	27	3	3
PHI/Laguna 2010	Laguna	Philippines 2010	2010	14	0.182951	0.095529	0.218373	0.0358462	0.103965	0.553089	0.308505	0.085735	0.134795	0.520825	107.241	6	1	4	10	9	4	3	9	2	0	1	21	25	2	1
PHI/Lanao del Norte 2010	Lanao del Norte	Philippines 2010	2010	13	0.117736	0.102447	0.191734	0.0188511	0.109587	0.670926	0.334773	0.0861728	0.0864824	0.51095	104.841	8	1	5	10	9	3	4	9	1	0	0	24	25	1	0
PHI/Lanao del Sur 2010	Lanao del Sur	Philippines 2010	2010	14	0.0698614	0.058642	0.13517	0.0159599	0.271858	0.500609	0.48857	0.0108668	0.105825	0.497018	97.1688	9	1	6	10	7	5	5	10	1	0	0	26	27	1	0
PHI/Leyte 2010	Leyte	Philippines 2010	2010	14	0.126278	0.106187	0.20362	0.0207687	0.0758234	0.59489	0.329637	0.13062	0.131338	0.523467	109.478	7	1	4	10	9	4	4	8	2	0	1	22	25	2	1
PHI/Maguindanao 2010	Maguindanao	Philippines 2010	2010	15	0.0604568	0.079746	0.120417	0.00756923	0.230698	0.590651	0.413959	0.019823	0.0925461	0.515855	107.051	9	1	7	10	7	4	5	10	1	0	1	27	26	1	1
PHI/Manila, first district 2010	Manila, first district	Philippines 2010	2010	14	0.236262	0.0989234	0.212596	0.0568292	0.102022	0.527319	0.376049	0.0771474	0.121532	0.507429	106.688	5	1	4	9	9	5	4	9	2	0	1	19	27	2	1
PHI/Marinduque 2010	Marinduque	Philippines 2010	2010	14	0.124339	0.0961221	0.195982	0.0103183	0.0766504	0.536917	0.272889	0.135915	0.170029	0.483916	108.797	7	1	5	10	9	4	3	8	2	0	1	23	24	2	1
PHI/Masbate 2010	Masbate	Philippines 2010	2010	13	0.104264	0.135101	0.211172	0.00858919	0.0740305	0.745245	0.341616	0.124284	0.0922704	0.52755	106.231	8	2	4	10	9	2	4	8	1	1	0	24	23	1	1
PHI/Misamis Occidental 2010	Misamis Occidental	Philippines 2010	2010	15	0.142334	0.0964115	0.214691	0.0311658	0.113286	0.517968	0.344229	0.106005	0.153526	0.51907	108.178	7	1	4	10	9	5	4	8	2	0	1	22	26	2	1
PHI/Misamis Oriental 2010	Misamis Oriental	Philippines 2010	2010	15	0.134545	0.0992454	0.200405	0.0309262	0.107989	0.587144	0.332714	0.0969478	0.127566	0.515266	108.854	7	1	5	10	9	4	4	8	2	0	1	23	25	2	1
PHI/Mountain Province 2010	Mountain Province	Philippines 2010	2010	14	0.133498	0.0692568	0.175635	0.00601427	0.0726091	0.483267	0.239752	0.17409	0.136422	0.545457	103.724	7	1	5	10	9	5	3	7	2	1	0	23	24	2	1
PHI/Negros Occidental 2010	Negros Occidental	Philippines 2010	2010	15	0.12858	0.0860028	0.192009	0.0222438	0.0817728	0.592495	0.331664	0.102843	0.118491	0.513997	107.501	7	1	5	10	9	4	4	8	2	0	1	23	25	2	1
PHI/Negros Oriental 2010	Negros Oriental	Philippines 2010	2010	15	0.126776	0.0942473	0.197441	0.0267664	0.100968	0.597924	0.313631	0.110972	0.127407	0.533857	108.461	7	1	5	10	9	4	3	8	2	1	1	23	24	2	2
PHI/Cotabato (North Cotabato) 2010	Cotabato (North Cotabato)	Philippines 2010	2010	13	0.102236	0.147493	0.162785	0.0116684	0.100984	0.724036	0.300363	0.0976944	0.0841424	0.510698	105.315	8	2	6	10	9	3	3	8	1	0	0	26	23	1	0
PHI/Northern Samar 2010	Northern Samar	Philippines 2010	2010	15	0.0987032	0.117668	0.198956	0.00622731	0.110698	0.595351	0.372233	0.0863178	0.136581	0.523206	108.35	8	2	5	10	9	4	4	9	2	0	1	25	26	2	1
PHI/Nueva Ecija 2010	Nueva Ecija	Philippines 2010	2010	16	0.118012	0.130468	0.194586	0.00857441	0.101577	0.513921	0.30953	0.0863769	0.182933	0.526296	108.264	8	2	5	10	9	5	3	9	2	1	1	25	26	2	2
PHI/Nueva Vizcaya 2010	Nueva Vizcaya	Philippines 2010	2010	15	0.116776	0.115557	0.164134	0.0128501	0.120222	0.547056	0.284795	0.113294	0.143713	0.51545	106.401	8	2	6	10	9	4	3	8	2	0	0	26	24	2	0
PHI/Occidental Mindoro 2010	Occidental Mindoro	Philippines 2010	2010	13	0.10692	0.146276	0.174137	0.0114947	0.0927286	0.733672	0.272513	0.122964	0.094656	0.504514	108.491	8	2	5	10	9	2	3	8	1	0	1	25	22	1	1
PHI/Oriental Mindoro 2010	Oriental Mindoro	Philippines 2010	2010	14	0.12109	0.121985	0.192954	0.00850837	0.0745075	0.635221	0.28605	0.134597	0.117288	0.505125	109.048	7	2	5	10	9	3	3	8	2	0	1	24	23	2	1
PHI/Palawan 2010	Palawan	Philippines 2010	2010	13	0.102201	0.149378	0.169911	0.017725	0.108131	0.715258	0.301349	0.107419	0.0736411	0.514528	105.622	8	2	5	10	9	3	3	8	1	0	0	25	23	1	0
PHI/Pampanga 2010	Pampanga	Philippines 2010	2010	16	0.147246	0.113083	0.192651	0.020368	0.099833	0.424641	0.314902	0.059586	0.208886	0.516723	108.908	7	2	5	10	9	6	3	9	3	0	1	24	27	3	1
PHI/Pangasinan 2010	Pangasinan	Philippines 2010	2010	15	0.133354	0.0939603	0.195161	0.00938994	0.0832621	0.50949	0.31204	0.103922	0.169225	0.523211	109.512	7	1	5	10	9	5	3	8	2	0	1	23	25	2	1
PHI/Quezon 2010	Quezon	Philippines 2010	2010	15	0.124121	0.115899	0.190583	0.00832003	0.0941863	0.609433	0.302684	0.113605	0.13422	0.52784	108.429	7	2	5	10	9	4	3	8	2	1	1	24	24	2	2
PHI/Quirino 2010	Quirino	Philippines 2010	2010	14	0.105415	0.135754	0.182504	0.00881124	0.139839	0.562464	0.283489	0.101889	0.164513	0.514253	104.427	8	2	5	10	8	4	3	8	2	0	0	25	23	2	0
PHI/Rizal 2010	Rizal	Philippines 2010	2010	16	0.150166	0.0885332	0.21258	0.0291608	0.108866	0.563444	0.335401	0.0686918	0.120484	0.525416	110.897	7	1	4	10	9	4	4	9	2	1	2	22	26	2	3
PHI/Romblon 2010	Romblon	Philippines 2010	2010	14	0.13691	0.0734457	0.192006	0.0088791	0.0625146	0.576174	0.296838	0.149115	0.114806	0.506593	105.658	7	1	5	10	9	4	3	8	2	0	0	23	24	2	0
PHI/Samar (Western Samar) 2010	Samar (Western Samar)	Philippines 2010	2010	15	0.105812	0.126126	0.18897	0.00945881	0.0937447	0.546402	0.351433	0.101434	0.153887	0.522851	102.344	8	2	5	10	9	4	4	8	2	0	0	25	25	2	0
PHI/Siquijor 2010	Siquijor	Philippines 2010	2010	17	0.129782	0.0778877	0.201685	0.0250167	0.103197	0.432409	0.338816	0.126686	0.17602	0.596583	110.419	7	1	5	10	9	6	4	8	2	3	2	23	27	2	5
PHI/Sorsogon 2010	Sorsogon	Philippines 2010	2010	14	0.125024	0.0826915	0.193491	0.00867479	0.0667916	0.582864	0.31609	0.104927	0.133911	0.5014	106.028	7	1	5	10	9	4	4	8	2	0	0	23	25	2	0
PHI/South Cotabato 2010	South Cotabato	Philippines 2010	2010	14	0.131232	0.144322	0.178972	0.0208305	0.127034	0.684915	0.318501	0.0908655	0.0873568	0.512725	107.533	7	2	5	10	8	3	4	9	1	0	1	24	24	1	1
PHI/Southern Leyte 2010	Southern Leyte	Philippines 2010	2010	16	0.12892	0.0661809	0.208413	0.0183561	0.0701318	0.519293	0.337143	0.110623	0.156091	0.538272	111.041	7	1	4	10	9	5	4	8	2	1	2	22	26	2	3
PHI/Sultan Kudarat 2010	Sultan Kudarat	Philippines 2010	2010	13	0.101366	0.159966	0.161813	0.00986625	0.111165	0.790436	0.2912	0.0950158	0.0657742	0.521331	105.9	8	2	6	10	9	2	3	9	1	0	0	26	23	1	0
PHI/Sulu 2010	Sulu	Philippines 2010	2010	15	0.0662718	0.0338915	0.110544	0.00348611	0.256535	0.558021	0.405611	0.0041284	0.121723	0.493561	95.5338	9	0	7	10	7	4	4	10	2	0	0	26	25	2	0
PHI/Surigao Del Norte 2010	Surigao Del Norte	Philippines 2010	2010	14	0.129973	0.0906942	0.22085	0.0196629	0.0935567	0.584258	0.333319	0.087386	0.125789	0.50951	106.022	7	1	4	10	9	4	4	9	2	0	0	22	26	2	0
PHI/Surigao del Sur 2010	Surigao del Sur	Philippines 2010	2010	15	0.0898766	0.126187	0.182254	0.0150437	0.11568	0.534995	0.358544	0.0796263	0.151139	0.507478	105.765	8	2	5	10	9	4	4	9	2	0	0	25	26	2	0
PHI/Tarlac 2010	Tarlac	Philippines 2010	2010	17	0.123154	0.124315	0.185955	0.00940073	0.0998415	0.468048	0.317095	0.0893292	0.194561	0.525384	108.302	7	2	5	10	9	5	4	9	3	1	1	24	27	3	2
PHI/Tawi-Tawi 2010	Tawi-Tawi	Philippines 2010	2010	15	0.049095	0.0575028	0.101896	0.0066771	0.253721	0.602305	0.381806	0.00776161	0.0792453	0.493976	108.69	9	1	7	10	7	4	4	10	1	0	1	27	25	1	1
PHI/Zambales 2010	Zambales	Philippines 2010	2010	15	0.168968	0.124107	0.203596	0.0289412	0.0910834	0.523558	0.293758	0.101245	0.154155	0.54364	108.281	7	2	4	10	9	5	3	8	2	1	1	23	25	2	2
PHI/Zamboanga del Norte 2010	Zamboanga del Norte	Philippines 2010	2010	14	0.109252	0.127634	0.180819	0.0178136	0.102748	0.638591	0.355583	0.0887643	0.108449	0.509771	105.181	8	2	5	10	9	3	4	9	1	0	0	25	25	1	0
PHI/Zamboanga del Sur 2010	Zamboanga del Sur	Philippines 2010	2010	14	0.118773	0.115827	0.182927	0.0214039	0.107302	0.643413	0.358706	0.0945309	0.10113	0.518948	105.287	8	2	5	10	9	3	4	9	1	0	0	25	25	1	0
PHI/Ncr Second District 2010	Ncr Second District	Philippines 2010	2010	14	0.204968	0.0680662	0.213601	0.0823116	0.0962136	0.542046	0.349075	0.0763108	0.11511	0.509535	108.345	6	1	4	9	9	4	4	9	2	0	1	20	26	2	1
PHI/Ncr Third District 2010	Ncr Third District	Philippines 2010	2010	13	0.178361	0.0918109	0.222063	0.0257056	0.109793	0.612345	0.327454	0.0682857	0.0990716	0.51611	107.354	6	1	4	10	9	4	4	9	1	0	1	21	26	1	1
PHI/Ncr Fourth District 2010	Ncr Fourth District	Philippines 2010	2010	13	0.200442	0.0707333	0.2087	0.0909432	0.0892199	0.56529	0.349271	0.0820154	0.109439	0.515931	107.442	6	1	4	9	9	4	4	9	1	0	1	20	26	1	1
PHI/Aurora 2010	Aurora	Philippines 2010	2010	16	0.116642	0.154229	0.180255	0.00930857	0.133877	0.64258	0.317967	0.117378	0.122296	0.554355	111.643	8	2	5	10	8	3	4	8	2	1	2	25	23	2	3
PHI/Biliran 2010	Biliran	Philippines 2010	2010	15	0.128148	0.110278	0.201322	0.019786	0.0697726	0.515597	0.393254	0.115796	0.149134	0.49463	102.035	7	2	5	10	9	5	4	8	2	0	0	24	26	2	0
PHI/Guimaras 2010	Guimaras	Philippines 2010	2010	15	0.104736	0.0684506	0.196138	0.010978	0.0798292	0.528084	0.303824	0.0981169	0.141636	0.536809	108.332	8	1	5	10	9	5	3	8	2	1	1	24	25	2	2
PHI/Sarangani 2010	Sarangani	Philippines 2010	2010	14	0.0883927	0.205071	0.156481	0.00721197	0.109604	0.776036	0.296866	0.0913196	0.056128	0.525595	106.44	8	3	6	10	9	2	3	9	1	1	0	27	23	1	1
PHI/Apayao 2010	Apayao	Philippines 2010	2010	16	0.0814719	0.0973711	0.171593	0.00155306	0.150907	0.534467	0.2744	0.0916515	0.176305	0.543845	110.441	8	1	5	10	8	5	3	9	2	1	2	24	25	2	3
PHI/Compostela Valley 2010	Compostela Valley	Philippines 2010	2010	14	0.0880348	0.140339	0.169718	0.0109034	0.11139	0.670215	0.315655	0.104422	0.0935949	0.497319	108.764	8	2	5	10	9	3	3	8	1	0	1	25	23	1	1
PHI/Zamboanga Sibugay 2010	Zamboanga Sibugay	Philippines 2010	2010	14	0.093718	0.140237	0.179853	0.00818605	0.116778	0.698728	0.338406	0.0820647	0.0856749	0.519983	104.136	8	2	5	10	9	3	4	9	1	0	0	25	25	1	0
PHI/Dinagat islands 2010	Dinagat islands	Philippines 2010	2010	14	0.118156	0.106678	0.191262	0.00801964	0.115536	0.645013	0.317059	0.103077	0.0970537	0.506935	109.362	8	1	5	10	9	3	4	8	1	0	1	24	24	1	1
PHI/City Of Isabela 2010	City Of Isabela	Philippines 2010	2010	15	0.136119	0.123552	0.154399	0.00945276	0.0619175	0.595813	0.391951	0.0891246	0.116928	0.483854	107.511	7	2	6	10	9	4	4	9	2	0	1	25	26	2	1
PHI/Cotabato city 2010	Cotabato city	Philippines 2010	2010	13	0.122472	0.100658	0.150825	0.0375914	0.153958	0.740382	0.396549	0.0273334	0.0630524	0.494187	103.658	7	1	6	9	8	2	4	10	1	0	0	23	24	1	0
THA/Bangkok 2000	Bangkok	Thailand 2000	2000	14	0.317969	0.0571523	0.127154	0.0735152	0.174655	0.468232	0.391335	0.0592202	0.136965	0.513491	107.013	3	1	7	9	8	5	4	9	2	0	1	20	26	2	1
THA/Central region (exclude Bangkok) 2000	Central region (exclude Bangkok)	Thailand 2000	2000	14	0.295554	0.104856	0.146686	0.024967	0.100991	0.411682	0.28308	0.0964474	0.146235	0.513872	106.462	4	1	6	10	9	6	3	9	2	0	0	21	27	2	0
THA/Northern region 2000	Northern region	Thailand 2000	2000	15	0.225519	0.11803	0.141432	0.021511	0.117904	0.37032	0.221069	0.0896368	0.158308	0.521054	108.719	5	2	6	10	9	6	2	9	2	0	1	23	26	2	1
THA/Northeastern region 2000	Northeastern region	Thailand 2000	2000	15	0.232302	0.107982	0.142719	0.00771348	0.0877092	0.265028	0.231313	0.0761713	0.118724	0.497217	105.846	5	2	6	10	9	7	3	9	2	0	0	23	28	2	0
THA/Southern region 2000	Southern region	Thailand 2000	2000	15	0.212939	0.0933251	0.13595	0.0218161	0.105483	0.464343	0.208633	0.081261	0.152231	0.499509	107.786	6	1	6	10	9	5	2	9	2	0	1	23	25	2	1
TUR/Adana 2000	Adana	Turkey 2000	2000	16	0.118159	0.127315	0.115236	0.0921906	0.107521	0.534126	0.12687	0.168542	0.197321	0.53911	105.676	8	2	7	9	9	5	1	7	3	1	0	26	22	3	1
TUR/Adiyaman 2000	Adiyaman	Turkey 2000	2000	19	0.0899408	0.0790136	0.10436	0.0656573	0.131034	0.404414	0.213992	0.0843571	0.26778	0.58209	111.752	8	1	7	9	8	6	2	9	4	2	2	25	25	4	4
TUR/Afyon 2000	Afyon	Turkey 2000	2000	20	0.0831191	0.164026	0.0997055	0.061683	0.0916399	0.256049	0.202703	0.138302	0.47361	0.57913	106.331	8	2	7	9	9	7	2	8	6	2	0	26	26	6	2
TUR/Agri 2000	Agri	Turkey 2000	2000	20	0.0656247	0.146837	0.105941	0.0631144	0.114613	0.320817	0.27514	0.0805556	0.379048	0.482558	110.143	9	2	7	9	9	7	3	9	5	0	2	27	28	5	2
TUR/Amasya 2000	Amasya	Turkey 2000	2000	21	0.109766	0.127473	0.120486	0.0668697	0.105505	0.298174	0.146447	0.140714	0.436041	0.532443	110.512	8	2	7	9	9	7	2	8	6	1	2	26	26	6	3
TUR/Ankara 2000	Ankara	Turkey 2000	2000	16	0.125991	0.138814	0.100255	0.103422	0.117673	0.502728	0.0969294	0.203993	0.209142	0.56637	104.583	7	2	7	9	9	5	1	7	3	2	0	25	22	3	2
TUR/Antalya 2000	Antalya	Turkey 2000	2000	14	0.104464	0.129128	0.0927299	0.192729	0.123094	0.584728	0.110215	0.278769	0.160282	0.547354	104.396	8	2	7	7	9	4	1	6	2	1	0	24	20	2	1
TUR/Artvin 2000	Artvin	Turkey 2000	2000	19	0.0922865	0.110294	0.114488	0.0975436	0.118143	0.317896	0.128722	0.144222	0.392354	0.589212	99.7423	8	2	7	9	9	7	1	8	5	3	0	26	25	5	3
TUR/Aydin 2000	Aydin	Turkey 2000	2000	14	0.102609	0.134737	0.0794009	0.112544	0.0658288	0.582957	0.0673103	0.228805	0.172823	0.535542	104.169	8	2	8	8	9	4	1	6	2	1	0	26	20	2	1
TUR/Balikesir 2000	Balikesir	Turkey 2000	2000	16	0.092744	0.129276	0.0861849	0.0661468	0.0942569	0.612967	0.0805649	0.212783	0.204286	0.545705	102.782	8	2	8	9	9	4	1	7	3	1	0	27	21	3	1
TUR/Bilecik 2000	Bilecik	Turkey 2000	2000	17	0.0852435	0.102381	0.0887361	0.0711231	0.0855107	0.549059	0.108744	0.167406	0.243289	0.559211	111.783	8	1	8	9	9	4	1	7	3	2	2	26	21	3	4
TUR/Bingöl 2000	Bingöl	Turkey 2000	2000	20	0.0892125	0.111717	0.113863	0.0700847	0.0966387	0.402458	0.269777	0.104839	0.329032	0.577982	114.768	8	2	7	9	9	6	3	8	4	2	3	26	26	4	5
TUR/Bitlis 2000	Bitlis	Turkey 2000	2000	21	0.0547274	0.158787	0.123857	0.0573345	0.164794	0.309234	0.338318	0.0592593	0.369377	0.580524	111.079	9	2	7	9	8	7	4	9	5	2	2	27	28	5	4
TUR/Bolu 2000	Bolu	Turkey 2000	2000	18	0.091667	0.0909091	0.131886	0.115695	0.151713	0.342314	0.127517	0.177455	0.382775	0.587432	100.203	8	1	6	8	8	6	1	7	5	3	0	23	22	5	3
TUR/Burdur 2000	Burdur	Turkey 2000	2000	15	0.0998587	0.148673	0.0967115	0.0850454	0.0820244	0.54168	0.0835937	0.203403	0.255621	0.539823	100.818	8	2	7	9	9	4	1	7	3	1	0	26	21	3	1
TUR/Bursa 2000	Bursa	Turkey 2000	2000	17	0.101326	0.112537	0.0860042	0.075224	0.140202	0.531872	0.0932289	0.179027	0.243041	0.562028	108.567	8	2	8	9	8	5	1	7	3	2	1	27	21	3	3
TUR/Çanakkale 2000	Çanakkale	Turkey 2000	2000	17	0.0999836	0.131387	0.075164	0.0901618	0.103704	0.619903	0.0592902	0.207524	0.197013	0.539202	114.523	8	2	8	9	9	4	1	7	3	1	3	27	21	3	4
TUR/Çankiri 2000	Çankiri	Turkey 2000	2000	19	0.0784141	0.132045	0.116655	0.120522	0.139616	0.209408	0.233533	0.162299	0.407602	0.581921	98.8014	8	2	7	8	8	8	3	7	5	2	0	25	26	5	2
TUR/Çorum 2000	Çorum	Turkey 2000	2000	20	0.0743251	0.179856	0.126809	0.0664495	0.1121	0.312684	0.177574	0.165221	0.417409	0.56772	110.288	8	3	7	9	9	7	2	7	5	2	2	27	25	5	4
TUR/Denizli 2000	Denizli	Turkey 2000	2000	16	0.0971202	0.154559	0.0917054	0.0887158	0.081203	0.562961	0.102276	0.208523	0.206078	0.543526	103.971	8	2	8	9	9	4	1	7	3	1	0	27	21	3	1
TUR/Diyarbakir 2000	Diyarbakir	Turkey 2000	2000	18	0.0907302	0.122007	0.115809	0.0644551	0.125514	0.396068	0.238462	0.0909957	0.304634	0.566116	106.208	8	2	7	9	8	6	3	9	4	2	0	26	26	4	2
TUR/Edirne 2000	Edirne	Turkey 2000	2000	19	0.114948	0.136473	0.0831564	0.106261	0.116368	0.370224	0.105646	0.14688	0.35219	0.567365	104.856	8	2	8	9	9	6	1	8	5	2	0	27	24	5	2
TUR/Elazig 2000	Elazig	Turkey 2000	2000	18	0.107432	0.0895141	0.11517	0.0735154	0.122117	0.381439	0.164744	0.141311	0.281481	0.568685	102.64	8	1	7	9	9	6	2	8	4	2	0	25	25	4	2
TUR/Erzincan 2000	Erzincan	Turkey 2000	2000	17	0.0788037	0.0955795	0.0914641	0.0831632	0.117188	0.336025	0.179091	0.161607	0.309989	0.523256	108.321	8	1	8	9	9	7	2	7	4	0	1	26	25	4	1
TUR/Erzurum 2000	Erzurum	Turkey 2000	2000	19	0.0813852	0.111231	0.0929146	0.0836826	0.113449	0.363814	0.208643	0.108085	0.364568	0.52657	106.968	8	2	7	9	9	6	2	8	5	1	1	26	25	5	2
TUR/Eskisehir 2000	Eskisehir	Turkey 2000	2000	15	0.123648	0.0813884	0.0789494	0.100824	0.103596	0.552465	0.0919062	0.223709	0.209062	0.550222	106.031	7	1	8	9	9	4	1	7	3	1	0	25	21	3	1
TUR/Gaziantep 2000	Gaziantep	Turkey 2000	2000	16	0.0936343	0.168885	0.133153	0.0707475	0.105069	0.496329	0.149495	0.159409	0.23883	0.572423	105.023	8	2	6	9	9	5	2	8	3	2	0	25	24	3	2
TUR/Giresun 2000	Giresun	Turkey 2000	2000	20	0.106321	0.110941	0.110001	0.0898802	0.129918	0.307172	0.172442	0.152323	0.369922	0.558176	111.706	8	2	7	9	8	7	2	8	5	2	2	26	25	5	4
TUR/Gümüshane 2000	Gümüshane	Turkey 2000	2000	19	0.0936529	0.0895522	0.100619	0.0821834	0.113573	0.266282	0.201571	0.128105	0.377871	0.602151	102.494	8	1	7	9	9	7	2	8	5	3	0	25	26	5	3
TUR/Hakkari 2000	Hakkari	Turkey 2000	2000	21	0.0503868	0.182504	0.176727	0.0495368	0.217054	0.326313	0.40824	0.0559701	0.412096	0.590476	108.869	9	3	5	9	7	7	5	9	5	3	1	26	28	5	4
TUR/Hatay 2000	Hatay	Turkey 2000	2000	16	0.107958	0.132937	0.10566	0.0665299	0.0828242	0.511983	0.137665	0.122286	0.187298	0.561875	105.464	8	2	7	9	9	5	2	8	2	2	0	26	24	2	2
TUR/Isparta 2000	Isparta	Turkey 2000	2000	17	0.10615	0.0840841	0.0910215	0.098599	0.125587	0.366536	0.140131	0.174919	0.333996	0.54418	105.556	8	1	8	9	8	6	2	7	4	1	0	26	23	4	1
TUR/Mersin (içel) 2000	Mersin (içel)	Turkey 2000	2000	14	0.108995	0.0984419	0.100984	0.0874152	0.120941	0.521551	0.119634	0.166623	0.164325	0.537895	102.649	8	1	7	9	9	5	1	7	2	1	0	25	22	2	1
TUR/Istanbul 2000	Istanbul	Turkey 2000	2000	14	0.126027	0.12269	0.100237	0.0880049	0.134448	0.553727	0.0893843	0.230773	0.143391	0.572681	104.241	7	2	7	9	8	4	1	6	2	2	0	25	19	2	2
TUR/Izmir 2000	Izmir	Turkey 2000	2000	14	0.125596	0.117189	0.0843689	0.0960307	0.0869388	0.593431	0.0761838	0.231343	0.145906	0.544323	106.584	7	2	8	9	9	4	1	6	2	1	0	26	20	2	1
TUR/Kars 2000	Kars	Turkey 2000	2000	21	0.0660693	0.18476	0.0921445	0.0726858	0.154791	0.301163	0.262077	0.0973558	0.421463	0.538905	108.298	9	3	7	9	8	7	3	8	6	1	1	28	26	6	2
TUR/Kastamonu 2000	Kastamonu	Turkey 2000	2000	19	0.087763	0.128151	0.175928	0.0813202	0.138182	0.273608	0.167498	0.170852	0.474768	0.543071	105.205	8	2	5	9	8	7	2	7	6	1	0	24	24	6	1
TUR/Kayseri 2000	Kayseri	Turkey 2000	2000	18	0.0897795	0.174096	0.112587	0.0701896	0.0986019	0.413255	0.150975	0.142857	0.308095	0.549967	109.456	8	2	7	9	9	6	2	8	4	1	1	26	25	4	2
TUR/Kirklareli 2000	Kirklareli	Turkey 2000	2000	17	0.0843572	0.106317	0.0735673	0.091232	0.103236	0.514052	0.0986667	0.167328	0.260171	0.582353	112.5	8	1	8	9	9	5	1	7	3	2	2	26	22	3	4
TUR/Kirsehir 2000	Kirsehir	Turkey 2000	2000	20	0.10288	0.16079	0.109288	0.0694573	0.10567	0.314136	0.172373	0.121495	0.379587	0.591731	101.957	8	2	7	9	9	7	2	8	5	3	0	26	26	5	3
TUR/Kocaeli 2000	Kocaeli	Turkey 2000	2000	16	0.0994597	0.123542	0.101575	0.0763519	0.159408	0.523727	0.110222	0.170029	0.219906	0.575014	108.265	8	2	7	9	8	5	1	7	3	2	1	26	21	3	3
TUR/Konya 2000	Konya	Turkey 2000	2000	19	0.0868102	0.120652	0.11637	0.0611165	0.116475	0.384338	0.18458	0.126212	0.359435	0.556708	106.286	8	2	7	9	9	6	2	8	5	2	0	26	25	5	2
TUR/Kütahya 2000	Kütahya	Turkey 2000	2000	19	0.0791163	0.163725	0.0848076	0.0611497	0.148696	0.341058	0.148858	0.146893	0.423722	0.532153	98.0364	8	2	8	9	8	6	2	8	6	1	0	27	24	6	1
TUR/Malatya 2000	Malatya	Turkey 2000	2000	19	0.0971442	0.100329	0.10192	0.0616222	0.110619	0.34277	0.19983	0.117448	0.348828	0.558203	105.937	8	1	7	9	9	6	2	8	5	2	0	25	25	5	2
TUR/Manisa 2000	Manisa	Turkey 2000	2000	15	0.0857983	0.121003	0.0990202	0.0746906	0.104208	0.53671	0.0845009	0.19892	0.250994	0.531883	102.655	8	2	7	9	9	4	1	7	3	1	0	26	21	3	1
TUR/Kahramanmaras 2000	Kahramanmaras	Turkey 2000	2000	18	0.0744199	0.152598	0.101446	0.0651432	0.138026	0.402677	0.173	0.114907	0.299499	0.532759	109.553	8	2	7	9	8	6	2	8	4	1	1	26	24	4	2
TUR/Mardin 2000	Mardin	Turkey 2000	2000	20	0.088611	0.138945	0.133762	0.0507183	0.137694	0.329541	0.312229	0.0740103	0.378766	0.536993	110.673	8	2	6	9	8	7	3	9	5	1	2	25	27	5	3
TUR/Mugla 2000	Mugla	Turkey 2000	2000	14	0.0958906	0.153226	0.0905434	0.141044	0.0877193	0.624519	0.0582011	0.230044	0.126472	0.520576	108.546	8	2	8	8	9	4	1	6	2	0	1	26	20	2	1
TUR/Mus 2000	Mus	Turkey 2000	2000	21	0.0638279	0.115549	0.0946836	0.0483285	0.177419	0.29849	0.353678	0.0730949	0.407321	0.564815	110.617	9	2	7	9	8	7	4	9	5	2	2	27	28	5	4
TUR/Nevsehir 2000	Nevsehir	Turkey 2000	2000	19	0.0927467	0.203614	0.121383	0.106161	0.0899582	0.383506	0.152885	0.17987	0.376178	0.548387	110.42	8	3	7	9	9	6	2	7	5	1	2	27	24	5	3
TUR/Nigde 2000	Nigde	Turkey 2000	2000	19	0.120342	0.150096	0.101037	0.0957723	0.0926366	0.430876	0.170301	0.201238	0.285036	0.530414	115.832	8	2	7	9	9	6	2	7	4	1	3	26	24	4	4
TUR/Ordu 2000	Ordu	Turkey 2000	2000	20	0.0909267	0.117184	0.128785	0.0934292	0.170318	0.238539	0.217932	0.120751	0.433089	0.56087	99.2162	8	2	6	9	8	8	2	8	6	2	0	25	26	6	2
TUR/Rize 2000	Rize	Turkey 2000	2000	19	0.109004	0.0690423	0.109011	0.110522	0.141093	0.247317	0.206972	0.158351	0.391133	0.579521	108.427	8	1	7	8	8	7	2	8	5	2	1	24	25	5	3
TUR/Sakarya 2000	Sakarya	Turkey 2000	2000	18	0.0850402	0.122607	0.0874496	0.0837384	0.127211	0.339859	0.134878	0.133611	0.393211	0.542341	102.241	8	2	8	9	8	7	1	8	5	1	0	27	24	5	1
TUR/Samsun 2000	Samsun	Turkey 2000	2000	18	0.0988726	0.122897	0.139198	0.0669949	0.115252	0.358005	0.189417	0.138211	0.400886	0.54919	100.171	8	2	6	9	9	6	2	8	5	1	0	25	25	5	1
TUR/Siirt 2000	Siirt	Turkey 2000	2000	21	0.0712783	0.253501	0.142	0.0659105	0.153465	0.288158	0.301843	0.105023	0.442055	0.575	105.356	9	4	6	9	8	7	3	8	6	2	0	28	26	6	2
TUR/Sinop 2000	Sinop	Turkey 2000	2000	17	0.0960075	0.11784	0.115352	0.090813	0.114551	0.35136	0.130952	0.16716	0.360748	0.513072	102.457	8	2	7	9	9	6	1	7	5	0	0	26	23	5	0
TUR/Sivas 2000	Sivas	Turkey 2000	2000	19	0.0988871	0.133271	0.116736	0.071108	0.110278	0.271616	0.186697	0.141251	0.415965	0.537459	107.478	8	2	7	9	9	7	2	8	5	1	1	26	26	5	2
TUR/Tekirdag 2000	Tekirdag	Turkey 2000	2000	16	0.0862347	0.131415	0.092284	0.0934734	0.13299	0.528452	0.127332	0.157335	0.212	0.566733	105.694	8	2	7	9	8	5	1	8	3	2	0	26	22	3	2
TUR/Tokat 2000	Tokat	Turkey 2000	2000	22	0.0815954	0.151019	0.123914	0.0471089	0.155229	0.211478	0.244849	0.108876	0.520388	0.578999	110.875	8	2	7	9	8	8	3	8	7	2	2	26	27	7	4
TUR/Trabzon 2000	Trabzon	Turkey 2000	2000	19	0.103399	0.0633876	0.113948	0.0915534	0.108548	0.353865	0.226354	0.127163	0.357287	0.575397	103.998	8	1	7	9	9	6	3	8	5	2	0	25	26	5	2
TUR/Tunceli 2000	Tunceli	Turkey 2000	2000	17	0.12401	0.106145	0.136709	0.074517	0.0865385	0.475201	0.143187	0.140553	0.206422	0.449541	119.672	7	1	6	9	9	5	2	8	3	0	5	23	24	3	5
TUR/Sanliurfa 2000	Sanliurfa	Turkey 2000	2000	17	0.0802759	0.100262	0.0922025	0.0445372	0.151899	0.432399	0.260045	0.10896	0.249019	0.549039	109.207	8	1	7	9	8	6	3	8	3	1	1	25	25	3	2
TUR/Usak 2000	Usak	Turkey 2000	2000	17	0.0926575	0.148855	0.123684	0.0574557	0.103286	0.490367	0.100074	0.167761	0.283865	0.57582	101.196	8	2	7	9	9	5	1	7	4	2	0	26	22	4	2
TUR/Van 2000	Van	Turkey 2000	2000	20	0.0626716	0.192163	0.123469	0.0610653	0.145383	0.298889	0.345261	0.0643612	0.393333	0.579767	104.313	9	3	7	9	8	7	4	9	5	2	0	28	28	5	2
TUR/Yozgat 2000	Yozgat	Turkey 2000	2000	20	0.081531	0.134953	0.109333	0.0543128	0.0964361	0.286009	0.206482	0.103162	0.404076	0.555679	109.382	8	2	7	9	9	7	2	8	5	2	1	26	26	5	3
TUR/Zonguldak 2000	Zonguldak	Turkey 2000	2000	19	0.100876	0.112734	0.147494	0.069851	0.0968444	0.368442	0.182874	0.136364	0.364821	0.566667	102.08	8	2	6	9	9	6	2	8	5	2	0	25	25	5	2
TUR/Aksaray 2000	Aksaray	Turkey 2000	2000	20	0.100335	0.167213	0.125936	0.0595398	0.0843373	0.366997	0.230168	0.125277	0.332642	0.54409	117.47	8	2	7	9	9	6	3	8	4	1	4	26	26	4	5
TUR/Bayburt 2000	Bayburt	Turkey 2000	2000	23	0.0975444	0.130742	0.0832488	0.0615861	0.0807453	0.239225	0.173653	0.0919881	0.431894	0.563492	117.521	8	2	8	9	9	8	2	9	6	2	4	27	28	6	6
TUR/Karaman 2000	Karaman	Turkey 2000	2000	14	0.093558	0.132911	0.094898	0.060745	0.079602	0.595392	0.0931818	0.183673	0.176808	0.488818	97.3813	8	2	7	9	9	4	1	7	2	0	0	26	21	2	0
TUR/Kirikkale 2000	Kirikkale	Turkey 2000	2000	20	0.0823079	0.148598	0.088624	0.0684071	0.0821053	0.364704	0.184476	0.116349	0.346604	0.59633	98.6425	8	2	8	9	9	6	2	8	5	3	0	27	25	5	3
TUR/Batman 2000	Batman	Turkey 2000	2000	18	0.0753969	0.154472	0.139764	0.0589532	0.141791	0.348613	0.316045	0.101777	0.348485	0.523256	105.085	8	2	6	9	8	6	4	8	5	0	0	25	26	5	0
TUR/Sirnak 2000	Sirnak	Turkey 2000	2000	22	0.0570846	0.294318	0.147114	0.0518362	0.148936	0.329131	0.429545	0.0495495	0.424297	0.578125	108.391	9	4	6	9	8	7	5	9	6	2	1	28	29	6	3
TUR/Bartin 2000	Bartin	Turkey 2000	2000	18	0.083606	0.141473	0.136453	0.072324	0.127358	0.32257	0.213362	0.120856	0.405644	0.512915	101.111	8	2	6	9	8	7	2	8	5	0	0	25	25	5	0
TUR/Ardahan 2000	Ardahan	Turkey 2000	2000	21	0.0986098	0.146552	0.124558	0.0900992	0.0980392	0.204857	0.19305	0.0761905	0.491803	0.540541	111.502	8	2	7	9	9	8	2	9	6	1	2	26	28	6	3
TUR/Igdir 2000	Igdir	Turkey 2000	2000	20	0.0821553	0.148362	0.098263	0.0828467	0.10559	0.34731	0.224784	0.116809	0.323529	0.61745	111.531	8	2	7	9	9	6	2	8	4	4	2	26	25	4	6
TUR/Yalova 2000	Yalova	Turkey 2000	2000	17	0.105003	0.110803	0.0669767	0.0999744	0.0971223	0.561372	0.0720131	0.199352	0.191532	0.571429	107.749	8	2	8	9	9	4	1	7	3	2	1	27	21	3	3
TUR/Karabük 2000	Karabük	Turkey 2000	2000	16	0.10462	0.0658135	0.150391	0.0639414	0.106635	0.497421	0.125133	0.157895	0.25966	0.54878	110.918	8	1	6	9	9	5	1	8	3	1	2	24	23	3	3
TUR/Kilis 2000	Kilis	Turkey 2000	2000	18	0.110267	0.155556	0.134849	0.0630145	0.121622	0.387936	0.102857	0.182584	0.292135	0.616071	102.679	8	2	6	9	9	6	1	7	4	4	0	25	23	4	4
TUR/Osmaniye 2000	Osmaniye	Turkey 2000	2000	16	0.104352	0.104022	0.115613	0.0723772	0.0850112	0.502602	0.143438	0.135542	0.21822	0.550633	108.01	8	1	7	9	9	5	2	8	3	1	1	25	24	3	2
TUR/Düzce 2000	Düzce	Turkey 2000	2000	20	0.0998328	0.166667	0.0941161	0.141995	0.105932	0.259874	0.147309	0.13253	0.435653	0.567308	98.7952	8	2	7	8	9	7	2	8	6	2	0	25	26	6	2
VIE/Hà Nội 2009	Hà Nội	Vietnam 2009	2009	20	0.293765	0.0482796	0.0782518	0	0.137322	0.395716	0.0627469	0.108866	0.392174	0.609679	115.019	4	1	8	10	8	6	1	8	5	3	3	23	23	5	6
VIE/Hà Giang 2009	Hà Giang	Vietnam 2009	2009	17	0.142122	0.255154	0.276941	0	0.572882	0.439732	0.0614656	0.0937757	0.448058	0.58491	104.311	7	4	2	10	3	5	1	9	6	2	0	23	18	6	2
VIE/Cao Bằng 2009	Cao Bằng	Vietnam 2009	2009	18	0.203004	0.167277	0.217149	0	0.533266	0.336773	0.046316	0.0947751	0.476443	0.594653	105.056	6	2	4	10	4	7	1	9	6	3	0	22	21	6	3
VIE/Bắc Kạn 2009	Bắc Kạn	Vietnam 2009	2009	18	0.198991	0.130771	0.195948	0	0.534301	0.366096	0.0498348	0.0654129	0.429036	0.585085	107.153	6	2	5	10	4	6	1	9	6	2	1	23	20	6	3
VIE/Tuyên Quang 2009	Tuyên Quang	Vietnam 2009	2009	18	0.186426	0.140836	0.158033	0	0.301163	0.440614	0.0555584	0.0815436	0.391779	0.576518	107.797	6	2	6	10	6	5	1	9	5	2	1	24	21	5	3
VIE/Lào Cai 2009	Lào Cai	Vietnam 2009	2009	18	0.207156	0.231588	0.170702	0	0.384488	0.473691	0.0610692	0.0877433	0.38284	0.580102	110.004	6	3	5	10	5	5	1	9	5	2	2	24	20	5	4
VIE/Điện Biên 2009	Điện Biên	Vietnam 2009	2009	18	0.178864	0.275958	0.109127	0	0.257653	0.526702	0.106992	0.0681375	0.373595	0.579452	105.041	6	4	7	10	7	5	1	9	5	2	0	27	22	5	2
VIE/Lai Châu 2009	Lai Châu	Vietnam 2009	2009	19	0.144698	0.33823	0.169981	0	0.389795	0.506865	0.0956215	0.0790329	0.362246	0.613227	108.477	7	5	5	10	5	5	1	9	5	3	1	27	20	5	4
VIE/Sơn La 2009	Sơn La	Vietnam 2009	2009	19	0.166496	0.290709	0.130316	0	0.353715	0.494554	0.085984	0.0672118	0.381456	0.593454	107.997	7	4	6	10	6	5	1	9	5	3	1	27	21	5	4
VIE/Yên Bái 2009	Yên Bái	Vietnam 2009	2009	19	0.205663	0.161049	0.134289	0	0.206888	0.461979	0.0656999	0.0887433	0.395428	0.587568	108.513	6	2	6	10	8	5	1	9	5	3	1	24	23	5	4
VIE/Hoà Bình 2009	Hoà Bình	Vietnam 2009	2009	19	0.193311	0.106111	0.146336	0	0.425267	0.323836	0.0442347	0.0800502	0.447104	0.575478	112.278	6	1	6	10	5	7	0	9	6	2	2	23	21	6	4
VIE/Thái Nguyên 2009	Thái Nguyên	Vietnam 2009	2009	19	0.285477	0.0853301	0.100709	0	0.190178	0.412071	0.0637488	0.0819011	0.392711	0.590194	111.844	4	1	7	10	8	6	1	9	5	3	2	22	24	5	5
VIE/Lạng Sơn 2009	Lạng Sơn	Vietnam 2009	2009	18	0.177302	0.0958278	0.200859	0	0.533861	0.343495	0.0482576	0.0830544	0.47962	0.610031	106.214	6	1	5	10	4	6	1	9	6	3	0	22	20	6	3
VIE/Quảng Ninh 2009	Quảng Ninh	Vietnam 2009	2009	19	0.235626	0.0728522	0.0907131	0	0.0910075	0.434744	0.0568665	0.109277	0.330984	0.575843	116.801	5	1	8	10	9	6	1	8	4	2	4	24	24	4	6
VIE/Bắc Giang 2009	Bắc Giang	Vietnam 2009	2009	21	0.179493	0.0848561	0.0951561	0	0.224858	0.41153	0.0573916	0.10178	0.407741	0.624429	120.513	6	1	7	10	7	6	1	8	5	4	5	24	22	5	9
VIE/Phú Thọ 2009	Phú Thọ	Vietnam 2009	2009	19	0.246206	0.0714473	0.0906243	0	0.150699	0.419256	0.0665127	0.117185	0.385607	0.599658	112.704	5	1	8	10	8	6	1	8	5	3	2	24	23	5	5
VIE/Vĩnh Phúc 2009	Vĩnh Phúc	Vietnam 2009	2009	22	0.235302	0.0911354	0.0975196	0	0.185914	0.385869	0.0715698	0.109133	0.42815	0.626317	118.863	5	1	7	10	8	6	1	8	6	4	4	23	23	6	8
VIE/Bắc Ninh 2009	Bắc Ninh	Vietnam 2009	2009	20	0.201304	0.0756854	0.0887836	0	0.160488	0.513651	0.0541904	0.149505	0.325188	0.663676	118.6	6	1	8	10	8	5	1	8	4	5	4	25	22	4	9
VIE/Hải Dương 2009	Hải Dương	Vietnam 2009	2009	20	0.235848	0.0599763	0.0798364	0	0.0654425	0.436996	0.0496798	0.193441	0.347911	0.606701	118.433	5	1	8	10	9	6	1	7	5	3	4	24	23	5	7
VIE/Hải Phòng 2009	Hải Phòng	Vietnam 2009	2009	19	0.267062	0.0602075	0.0815197	0	0.0859415	0.439946	0.055761	0.160572	0.346603	0.586169	111.699	4	1	8	10	9	5	1	8	5	3	2	23	23	5	5
VIE/Hưng Yên 2009	Hưng Yên	Vietnam 2009	2009	22	0.20947	0.063184	0.0983471	0	0.0737551	0.436187	0.0597411	0.199652	0.379032	0.627251	124.442	6	1	7	10	9	6	1	7	5	4	6	24	23	5	10
VIE/Thái Bình 2009	Thái Bình	Vietnam 2009	2009	18	0.197	0.0503846	0.0735574	0	0.0476544	0.437633	0.0447457	0.216978	0.342629	0.595752	112.285	6	1	8	10	9	5	0	7	4	3	2	25	21	4	5
VIE/Hà Nam 2009	Hà Nam	Vietnam 2009	2009	18	0.202551	0.0540317	0.0775489	0	0.0418922	0.494826	0.0433223	0.23885	0.281452	0.598522	110.756	6	1	8	10	9	5	0	6	4	3	2	25	20	4	5
VIE/Nam Định 2009	Nam Định	Vietnam 2009	2009	18	0.191573	0.0757725	0.062811	0	0.0476804	0.552009	0.0444954	0.235227	0.271463	0.600338	112.475	6	1	8	10	9	4	0	6	4	3	2	25	19	4	5
VIE/Ninh Bình 2009	Ninh Bình	Vietnam 2009	2009	18	0.187351	0.0496055	0.0823607	0	0.0590604	0.539006	0.0379745	0.204926	0.268011	0.606075	110.876	6	1	8	10	9	4	0	7	4	3	2	25	20	4	5
VIE/Thanh Hoá 2009	Thanh Hoá	Vietnam 2009	2009	20	0.200868	0.0560835	0.110794	0	0.192167	0.372798	0.0613924	0.121144	0.428739	0.608008	112.228	6	1	7	10	8	6	1	8	6	3	2	24	23	6	5
VIE/Nghệ An 2009	Nghệ An	Vietnam 2009	2009	19	0.213813	0.0539689	0.102157	0	0.144889	0.449174	0.0655008	0.130518	0.374429	0.59597	109.995	6	1	7	10	8	5	1	8	5	3	2	24	22	5	5
VIE/Hà Tĩnh 2009	Hà Tĩnh	Vietnam 2009	2009	18	0.219131	0.0251056	0.0883548	0	0.0664991	0.535039	0.0626566	0.179861	0.281486	0.591968	110.068	5	0	8	10	9	4	1	7	4	3	2	23	21	4	5
VIE/Quảng Bình 2009	Quảng Bình	Vietnam 2009	2009	17	0.226742	0.0413244	0.0788717	0	0.0832305	0.492431	0.0590268	0.145765	0.312577	0.575528	108.075	5	1	8	10	9	5	1	8	4	2	1	24	23	4	3
VIE/Quảng Trị 2009	Quảng Trị	Vietnam 2009	2009	18	0.24472	0.0545826	0.0887306	0	0.11285	0.484728	0.0591869	0.11046	0.34371	0.58609	106.116	5	1	8	10	9	5	1	8	5	3	0	24	23	5	3
VIE/Thừa Thiên Huế 2009	Thừa Thiên Huế	Vietnam 2009	2009	17	0.247408	0.0309098	0.118198	0	0.0504423	0.444895	0.0645828	0.163397	0.316588	0.565505	110.477	5	0	7	10	9	5	1	7	4	2	2	22	22	4	4
VIE/Đà Nẵng 2009	Đà Nẵng	Vietnam 2009	2009	18	0.381522	0.0257227	0.10586	0	0.0559883	0.308904	0.0834169	0.120099	0.307802	0.56199	115.008	2	0	7	10	9	7	1	8	4	2	3	19	25	4	5
VIE/Quảng Nam 2009	Quảng Nam	Vietnam 2009	2009	16	0.253313	0.0436827	0.0993	0	0.0477709	0.44584	0.0650249	0.192223	0.264266	0.571238	112.457	5	1	7	10	9	5	1	7	3	2	2	23	22	3	4
VIE/Quảng Ngãi 2009	Quảng Ngãi	Vietnam 2009	2009	17	0.215859	0.0580148	0.102937	0	0.0354121	0.554731	0.0790258	0.180082	0.199731	0.568504	112.791	6	1	7	10	10	4	1	7	3	2	2	24	22	3	4
VIE/Bình Định 2009	Bình Định	Vietnam 2009	2009	18	0.261211	0.0512583	0.0999363	0	0.0583547	0.431406	0.0625946	0.158277	0.2781	0.575799	113.982	5	1	7	10	9	6	1	8	4	2	3	23	24	4	5
VIE/Phú Yên 2009	Phú Yên	Vietnam 2009	2009	16	0.216251	0.0706804	0.113965	0	0.0334834	0.49896	0.0683482	0.168114	0.198893	0.570587	109.642	6	1	7	10	10	5	1	7	3	2	1	24	23	3	3
VIE/Khánh Hoà 2009	Khánh Hoà	Vietnam 2009	2009	16	0.320187	0.0605566	0.109045	0	0.0544365	0.359118	0.0871858	0.0953936	0.229533	0.540145	110.455	3	1	7	10	9	6	1	9	3	1	2	21	25	3	3
VIE/Ninh Thuận 2009	Ninh Thuận	Vietnam 2009	2009	14	0.291156	0.0871208	0.114819	0	0.0461476	0.482758	0.0868744	0.142612	0.0987483	0.533575	112.666	4	1	7	10	9	5	1	8	1	1	2	22	23	1	3
VIE/Bình Thuận 2009	Bình Thuận	Vietnam 2009	2009	16	0.266429	0.0788076	0.116732	0	0.0597293	0.428754	0.0883642	0.123562	0.245012	0.546366	110.437	4	1	7	10	9	6	1	8	3	1	2	22	24	3	3
VIE/Kon Tum 2009	Kon Tum	Vietnam 2009	2009	15	0.225072	0.157539	0.126387	0	0.0986645	0.647831	0.0675638	0.111891	0.129032	0.570253	110.605	5	2	7	10	9	3	1	8	2	2	2	24	21	2	4
VIE/Gia Lai 2009	Gia Lai	Vietnam 2009	2009	16	0.21027	0.172622	0.122959	0	0.123371	0.523885	0.0636826	0.102991	0.148151	0.555576	107.241	6	2	7	10	9	5	1	8	2	2	1	25	23	2	3
VIE/Đắk Lắk 2009	Đắk Lắk	Vietnam 2009	2009	16	0.199801	0.0902455	0.118519	0	0.181157	0.53314	0.05779	0.0836646	0.199186	0.56882	109.086	6	1	7	10	8	5	1	9	3	2	1	24	23	3	3
VIE/Đắk Nông 2009	Đắk Nông	Vietnam 2009	2009	16	0.156803	0.140678	0.119059	0	0.21728	0.624933	0.0542553	0.0911094	0.160295	0.594166	110.103	7	2	7	10	7	4	1	9	2	3	2	26	21	2	5
VIE/Lâm Đồng 2009	Lâm Đồng	Vietnam 2009	2009	16	0.26212	0.0937746	0.108896	0	0.110377	0.508745	0.0704403	0.1139	0.179448	0.557336	112.414	5	1	7	10	9	5	1	8	2	2	2	23	23	2	4
VIE/Bình Phước 2009	Bình Phước	Vietnam 2009	2009	17	0.225831	0.12468	0.109203	0	0.145255	0.484034	0.0693439	0.106213	0.207797	0.564793	114.246	5	2	7	10	8	5	1	8	3	2	3	24	22	3	5
VIE/Tây Ninh 2009	Tây Ninh	Vietnam 2009	2009	17	0.275588	0.129234	0.132731	0	0.0391273	0.380483	0.0942817	0.103749	0.284184	0.542013	112.222	4	2	6	10	10	6	1	8	4	1	2	22	25	4	3
VIE/Bình Dương 2009	Bình Dương	Vietnam 2009	2009	13	0.371972	0.0890369	0.138609	0	0.0793764	0.601493	0.0895382	0.128387	0.159186	0.570512	105.741	2	1	6	10	9	4	1	8	2	2	0	19	22	2	2
VIE/Đồng Nai 2009	Đồng Nai	Vietnam 2009	2009	16	0.307857	0.0522896	0.113724	0	0.0808032	0.461211	0.0969054	0.10699	0.251238	0.546369	112.512	4	1	7	10	9	5	1	8	3	1	2	22	23	3	3
VIE/Bà Rịa - Vũng Tàu 2009	Bà Rịa - Vũng Tàu	Vietnam 2009	2009	16	0.325346	0.0592333	0.106445	0	0.0783556	0.393304	0.089819	0.104309	0.226662	0.54669	112.337	3	1	7	10	9	6	1	8	3	1	2	21	24	3	3
VIE/Hồ Chí Minh 2009	Hồ Chí Minh	Vietnam 2009	2009	16	0.427312	0.0529243	0.124287	0	0.0819105	0.382672	0.120195	0.108787	0.205436	0.545124	113.91	1	1	7	10	9	6	1	8	3	1	3	19	24	3	4
VIE/Long An 2009	Long An	Vietnam 2009	2009	18	0.294418	0.103807	0.134715	0	0.0520301	0.312618	0.0988073	0.106992	0.342381	0.561227	110.597	4	1	6	10	9	7	1	8	4	2	2	21	25	4	4
VIE/Tiền Giang 2009	Tiền Giang	Vietnam 2009	2009	19	0.302799	0.0968058	0.143956	0	0.0576853	0.272323	0.0911241	0.118145	0.380226	0.567095	110.753	4	1	6	10	9	7	1	8	5	2	2	21	25	5	4
VIE/Bến Tre 2009	Bến Tre	Vietnam 2009	2009	18	0.281579	0.0870434	0.138686	0	0.0661578	0.305175	0.0971705	0.141136	0.343347	0.54671	107.765	4	1	6	10	9	7	1	8	5	1	1	21	25	5	2
VIE/Trà Vinh 2009	Trà Vinh	Vietnam 2009	2009	16	0.267107	0.105421	0.167846	0	0.0622599	0.279029	0.117886	0.108045	0.281273	0.54251	107.563	4	1	5	10	9	7	1	8	4	1	1	20	25	4	2
VIE/Vĩnh Long 2009	Vĩnh Long	Vietnam 2009	2009	18	0.292372	0.0802519	0.150318	0	0.0441219	0.260757	0.0983855	0.0975246	0.400551	0.534773	108.61	4	1	6	10	9	7	1	8	5	1	1	21	25	5	2
VIE/Đồng Tháp 2009	Đồng Tháp	Vietnam 2009	2009	18	0.260451	0.110439	0.166641	0	0.0725473	0.301093	0.0965465	0.0881047	0.374077	0.553989	106.408	5	2	5	10	9	7	1	9	5	1	0	22	26	5	1
VIE/An Giang 2009	An Giang	Vietnam 2009	2009	18	0.252568	0.138517	0.166278	0	0.0686939	0.289224	0.105154	0.091902	0.345615	0.536804	109.267	5	2	5	10	9	7	1	9	5	1	1	22	26	5	2
VIE/Kiên Giang 2009	Kiên Giang	Vietnam 2009	2009	17	0.260871	0.111169	0.139765	0	0.0478939	0.336828	0.110008	0.0774248	0.279416	0.540248	108.493	5	2	6	10	9	7	1	9	4	1	1	23	26	4	2
VIE/Cần Thơ 2009	Cần Thơ	Vietnam 2009	2009	18	0.303714	0.09849	0.153301	0	0.0578166	0.251287	0.109912	0.0857975	0.385665	0.559464	109.605	4	1	6	10	9	7	1	9	5	2	1	21	26	5	3
VIE/Hậu Giang 2009	Hậu Giang	Vietnam 2009	2009	19	0.22096	0.124201	0.156242	0	0.0381852	0.320471	0.105774	0.0932415	0.367192	0.540742	109.22	5	2	6	10	10	7	1	9	5	1	1	23	27	5	2
VIE/Sóc Trăng 2009	Sóc Trăng	Vietnam 2009	2009	17	0.259728	0.100944	0.160409	0	0.0447888	0.321098	0.101581	0.0813986	0.288141	0.539437	108.322	5	1	6	10	9	7	1	9	4	1	1	22	26	4	2
VIE/Bạc Liêu 2009	Bạc Liêu	Vietnam 2009	2009	18	0.246227	0.0884746	0.127045	0	0.0567703	0.301198	0.106992	0.0699016	0.370152	0.540471	108.563	5	1	7	10	9	7	1	9	5	1	1	23	26	5	2
VIE/Cà Mau 2009	Cà Mau	Vietnam 2009	2009	18	0.204615	0.114611	0.107023	0	0.0906304	0.342998	0.101588	0.0550995	0.339422	0.557662	109.72	6	2	7	10	9	6	1	9	4	2	1	25	25	4	3
EGY/Cairo (includes Helwan) 2006	Cairo (includes Helwan)	Egypt 2006	2006	14	0.119664	0.0574854	0.0225055	0.0158589	0.0233944	0.822097	0.0920823	0.206205	0.0599373	0.532919	104.392	8	1	9	10	10	2	1	7	1	1	0	28	20	1	1
EGY/Alexandria 2006	Alexandria	Egypt 2006	2006	13	0.0985352	0.0422404	0.0121783	0.0105863	0.0245927	0.832003	0.085316	0.189349	0.0466622	0.51943	104.744	8	1	10	10	10	1	1	7	1	0	0	29	19	1	0
EGY/Port Said 2006	Port Said	Egypt 2006	2006	14	0.105423	0.0574278	0.019892	0.0172743	0.0323767	0.605957	0.119721	0.164763	0.0943346	0.524199	103.784	8	1	9	10	10	4	1	7	1	0	0	28	22	1	0
EGY/Suez 2006	Suez	Egypt 2006	2006	14	0.122589	0.0833333	0.0251437	0.00734011	0.0170213	0.68088	0.119224	0.189802	0.0530496	0.529603	108.634	7	1	9	10	10	3	1	7	1	1	1	27	21	1	2
EGY/Demietta 2006	Demietta	Egypt 2006	2006	12	0.137261	0.102856	0.0122131	0.00273871	0.0238095	0.925639	0.0593047	0.261468	0.027245	0.540331	105.452	7	1	10	10	10	0	1	6	0	1	0	28	17	0	1
EGY/Dakahlia 2006	Dakahlia	Egypt 2006	2006	14	0.157455	0.096993	0.0182829	0.00446401	0.0380572	0.807733	0.0804041	0.218146	0.0674925	0.544506	103.374	7	1	10	10	10	2	1	7	1	1	0	28	20	1	1
EGY/Sharkia 2006	Sharkia	Egypt 2006	2006	14	0.122232	0.0910931	0.020052	0.00360054	0.0421215	0.822199	0.0768647	0.203689	0.0816512	0.562797	104.491	7	1	9	10	9	2	1	7	1	2	0	27	19	1	2
EGY/Kaliobia 2006	Kaliobia	Egypt 2006	2006	13	0.104635	0.0778946	0.0218648	0.00240439	0.0415146	0.89586	0.069797	0.206024	0.0438354	0.546198	105.091	8	1	9	10	10	1	1	7	1	1	0	28	19	1	1
EGY/Kafr Sheikh 2006	Kafr Sheikh	Egypt 2006	2006	15	0.120627	0.0688617	0.0142689	0.00369474	0.0383488	0.784366	0.120931	0.145006	0.11263	0.564163	104.585	8	1	10	10	10	2	1	8	1	2	0	29	21	1	2
EGY/Gharbia 2006	Gharbia	Egypt 2006	2006	14	0.14037	0.0571898	0.016191	0.00311293	0.0352941	0.838545	0.0838627	0.202186	0.0894937	0.556537	104.309	7	1	10	10	10	1	1	7	1	2	0	28	19	1	2
EGY/Menoufia 2006	Menoufia	Egypt 2006	2006	14	0.111363	0.0637284	0.0177443	0.00501572	0.0493789	0.840539	0.0780125	0.177721	0.0905463	0.564321	106.373	8	1	10	10	9	1	1	7	1	2	0	29	18	1	2
EGY/Behera 2006	Behera	Egypt 2006	2006	14	0.0872914	0.0863018	0.0222044	0.00190333	0.0323405	0.787713	0.113876	0.125923	0.108603	0.574361	105.064	8	1	9	10	10	2	1	8	1	2	0	28	21	1	2
EGY/Ismailia 2006	Ismailia	Egypt 2006	2006	14	0.120956	0.0926499	0.0260856	0.00490838	0.0350338	0.755054	0.0973565	0.176319	0.0773787	0.54907	106.789	7	1	9	10	10	2	1	7	1	1	1	27	20	1	2
EGY/Giza (includes 6th October City) 2006	Giza (includes 6th October City)	Egypt 2006	2006	12	0.100592	0.0976716	0.0187953	0.00917129	0.0222836	0.902199	0.0749129	0.200427	0.0343138	0.539734	104.665	8	1	9	10	10	1	1	7	0	1	0	28	19	0	1
EGY/Bani Swif 2006	Bani Swif	Egypt 2006	2006	16	0.146944	0.131721	0.0120742	0.00461474	0.0416072	0.742942	0.11914	0.174968	0.144071	0.557234	107.648	7	2	10	10	10	2	1	7	2	2	1	29	20	2	3
EGY/Fayoum 2006	Fayoum	Egypt 2006	2006	14	0.140929	0.142223	0.00650713	0.00403579	0.0221911	0.830918	0.0628308	0.224905	0.0729073	0.559573	105.145	7	2	10	10	10	1	1	7	1	2	0	29	19	1	2
EGY/Menia 2006	Menia	Egypt 2006	2006	14	0.132776	0.133148	0.0199914	0.00540406	0.0366786	0.783768	0.113969	0.191704	0.111934	0.560516	105.147	7	2	9	10	10	2	1	7	1	2	0	28	20	1	2
EGY/Asiut 2006	Asiut	Egypt 2006	2006	14	0.151946	0.102971	0.0230462	0.0113477	0.0263236	0.851213	0.0921549	0.171977	0.0678766	0.560365	105.987	7	1	9	10	10	1	1	7	1	2	0	27	19	1	2
EGY/Sohag 2006	Sohag	Egypt 2006	2006	13	0.2082	0.0870876	0.0155316	0.00675977	0.0187918	0.846321	0.084794	0.174263	0.0635843	0.549327	104.86	6	1	10	10	10	1	1	7	1	1	0	27	19	1	1
EGY/Qena 2006	Qena	Egypt 2006	2006	15	0.191537	0.0869679	0.0153638	0.00678743	0.0280108	0.725324	0.138374	0.132008	0.127402	0.550143	104.44	6	1	10	10	10	3	2	8	2	1	0	27	23	2	1
EGY/Aswan 2006	Aswan	Egypt 2006	2006	13	0.179545	0.0647245	0.0120751	0.00955264	0.0175047	0.800449	0.112541	0.167041	0.0636487	0.548455	105.754	6	1	10	10	10	2	1	7	1	1	0	27	20	1	1
EGY/Luxor 2006	Luxor	Egypt 2006	2006	14	0.120609	0.0721421	0.00950811	0.0165726	0.0259857	0.76661	0.10506	0.140946	0.106662	0.537727	102.573	8	1	10	10	10	2	1	8	1	1	0	29	21	1	1
EGY/Red Sea 2006	Red Sea	Egypt 2006	2006	12	0.0882319	0.0779727	0.0454174	0.0840951	0.0289855	0.706121	0.0596026	0.360809	0.0375833	0.537611	107.775	8	1	9	9	10	3	1	4	0	1	1	27	18	0	2
EGY/New Valley 2006	New Valley	Egypt 2006	2006	15	0.100267	0.0628571	0.0275445	0.00859018	0.0686499	0.759921	0.121328	0.0878981	0.120344	0.547804	103.455	8	1	9	10	9	2	1	9	2	1	0	28	21	2	1
EGY/Marsa Matroh 2006	Marsa Matroh	Egypt 2006	2006	16	0.0571523	0.113759	0.011308	0.00642046	0.0479303	0.678067	0.205497	0.0444444	0.175293	0.538961	99.2926	9	2	10	10	9	3	2	9	2	1	0	31	23	2	1
EGY/North Sinai 2006	North Sinai	Egypt 2006	2006	14	0.0995841	0.109921	0.02556	0.00674734	0.0502008	0.776656	0.134009	0.130337	0.0560093	0.547319	109.482	8	2	9	10	9	2	1	8	1	1	1	29	20	1	2
EGY/South Sinai 2006	South Sinai	Egypt 2006	2006	10	0.0859877	0.0953846	0.0882704	0.448177	0.029703	0.704042	0.0880503	0.409774	0.0362117	0.524476	92.623	8	1	8	4	10	3	1	4	0	0	0	21	18	0	0
IND/Jammu and Kashmir 2009	Jammu and Kashmir	India 2009	2009	23	0.102332	0.0349657	0.0113376	0.000150061	0.119031	0.262437	0.31333	0.0315221	0.570621	0.593256	102.721	8	0	10	10	9	7	3	10	7	3	0	28	29	7	3
IND/Himachal Pradesh 2009	Himachal Pradesh	India 2009	2009	25	0.214008	0.0562287	0.00378959	0	0.113833	0.16801	0.297426	0.047073	0.593346	0.670503	101.987	6	1	10	10	9	8	3	9	8	5	0	27	29	8	5
IND/Punjab 2009	Punjab	India 2009	2009	27	0.11112	0.0324622	0.0096794	0.00308537	0.132426	0.27789	0.245764	0.0201065	0.598	0.711577	112.064	8	0	10	10	8	7	3	10	8	7	2	28	28	8	9
IND/Chandigarh 2009	Chandigarh	India 2009	2009	23	0.108979	0.0252121	0.0165107	0.00474653	0.0892812	0.337512	0.113913	0.0041314	0.513158	0.650701	88.5006	8	0	10	10	9	7	1	10	7	5	0	28	27	7	5
IND/Uttaranchal 2009	Uttaranchal	India 2009	2009	21	0.152221	0.0819863	0.000609961	0	0.129861	0.331813	0.314577	0.0825948	0.472172	0.562346	101.997	7	1	10	10	8	7	3	9	6	2	0	28	27	6	2
IND/Haryana 2009	Haryana	India 2009	2009	27	0.0630051	0.119806	0.00285109	0	0.21628	0.23053	0.313253	0.0291081	0.608924	0.698487	113.455	9	2	10	10	7	8	3	10	8	6	3	31	28	8	9
IND/Delhi 2009	Delhi	India 2009	2009	20	0.064909	0.0133358	0.00178035	0	0.107237	0.589018	0.134323	0.0200011	0.376471	0.613488	108.515	9	0	10	10	9	4	1	10	5	3	1	29	24	5	4
IND/Rajasthan 2009	Rajasthan	India 2009	2009	25	0.0906814	0.205265	0.00508831	0	0.142998	0.235405	0.325688	0.0218271	0.588007	0.589649	99.6042	8	3	10	10	8	8	4	10	8	3	0	31	30	8	3
IND/Uttar Pradesh 2009	Uttar Pradesh	India 2009	2009	24	0.121032	0.100973	0.00191516	0.0019396	0.186976	0.313691	0.32904	0.0397018	0.548945	0.655072	105.05	7	1	10	10	8	7	4	9	7	5	0	28	28	7	5
IND/Bihar 2009	Bihar	India 2009	2009	20	0.0790095	0.164444	0.00420869	0	0.189802	0.416856	0.2068	0.0385554	0.458019	0.543789	89.6365	8	2	10	10	8	6	2	9	6	1	0	30	25	6	1
IND/Sikkim 2009	Sikkim	India 2009	2009	18	0.090783	0.0820337	0.0803679	0.00810223	0.189942	0.443129	0.241139	0.0285439	0.35468	0.38113	102.626	8	1	8	10	8	5	3	10	5	0	0	27	26	5	0
IND/Arunachal Pradesh 2009	Arunachal Pradesh	India 2009	2009	22	0.0899595	0.0440251	0.0134814	0.00689396	0.386547	0.313408	0.209583	0.0250483	0.268797	0.440023	162.01	8	1	10	10	5	7	2	10	4	0	10	29	24	4	10
IND/Nagaland 2009	Nagaland	India 2009	2009	20	0.0961667	0.00143387	0.00531714	0.00101388	0.0427492	0.723557	0.208665	0	0.158416	0.464168	163.146	8	0	10	10	9	3	2	10	2	0	10	28	24	2	10
IND/Manipur 2009	Manipur	India 2009	2009	19	0.160222	0.0070074	0.00320052	0	0.208654	0.286803	0.176305	0.00364068	0.489982	0.497446	98.8798	7	0	10	10	7	7	2	10	6	0	0	27	26	6	0
IND/Mizoram 2009	Mizoram	India 2009	2009	17	0.123542	0.00809658	0.0897651	0.00750568	0.46117	0.530078	0.279865	0.00870203	0.311688	0.466647	112.242	7	0	8	10	4	5	3	10	4	0	2	25	22	4	2
IND/Tripura 2009	Tripura	India 2009	2009	24	0.127403	0.086925	0.00332911	0.000245395	0.0771983	0.384802	0.138094	0.034039	0.461087	0.594105	120.275	7	1	10	10	9	6	2	9	6	3	5	28	26	6	8
IND/Meghalaya 2009	Meghalaya	India 2009	2009	15	0.147437	0.0557423	0.0276198	0.000935939	0.194432	0.480168	0.200851	0.0493822	0.121622	0.402887	86.1985	7	1	9	10	8	5	2	9	2	0	0	27	24	2	0
IND/Assam 2009	Assam	India 2009	2009	23	0.105676	0.10053	0.00198163	0.000251333	0.13958	0.325289	0.236645	0.00989198	0.430368	0.503734	125.614	8	1	10	10	8	7	3	10	6	0	6	29	28	6	6
IND/West Bengal 2009	West Bengal	India 2009	2009	23	0.0943971	0.229924	0.000606133	0.000905105	0.194431	0.440217	0.165494	0.0752932	0.436134	0.636893	110.967	8	3	10	10	8	5	2	9	6	4	2	31	24	6	6
IND/Jharkhand 2009	Jharkhand	India 2009	2009	20	0.0769532	0.157695	0.000428724	0	0.244543	0.329737	0.184303	0.0220422	0.454465	0.512044	105.492	8	2	10	10	7	7	2	10	6	0	0	30	26	6	0
IND/Orissa 2009	Orissa	India 2009	2009	24	0.10361	0.0747968	0.00287736	0.000149587	0.272179	0.360161	0.221487	0.039285	0.498462	0.614912	119.482	8	1	10	10	7	6	2	9	7	3	4	29	24	7	7
IND/Chhattisgarh 2009	Chhattisgarh	India 2009	2009	21	0.10604	0.078325	0.0042344	0.000796637	0.296864	0.317115	0.247816	0.0823305	0.451688	0.500752	110.702	8	1	10	10	6	7	3	9	6	0	2	29	25	6	2
IND/Madhya Pradesh 2009	Madhya Pradesh	India 2009	2009	24	0.0694588	0.123594	0.00396526	0.000379532	0.291214	0.332444	0.257518	0.0423908	0.536621	0.617556	109.435	9	2	10	10	7	7	3	9	7	4	1	31	26	7	5
IND/Gujarat 2009	Gujarat	India 2009	2009	27	0.0806247	0.060063	0.00692866	0.000116929	0.213739	0.238484	0.21601	0.0358133	0.602592	0.738318	113.309	8	1	10	10	7	8	2	9	8	8	3	29	26	8	11
IND/Maharashtra 2009	Maharashtra	India 2009	2009	24	0.0897079	0.0862364	0.00272419	0.00188005	0.21195	0.266047	0.245349	0.0561587	0.55486	0.638983	110.457	8	1	10	10	7	7	3	9	7	4	2	29	26	7	6
IND/Andhra Pradesh 2009	Andhra Pradesh	India 2009	2009	18	0.12599	0.172587	0.00598893	0.00120297	0.173342	0.379377	0.158497	0.10507	0.400154	0.521027	99.2503	7	2	10	10	8	6	2	8	5	0	0	29	24	5	0
IND/Karnataka 2009	Karnataka	India 2009	2009	23	0.151636	0.100595	0.00509695	0.00010138	0.174449	0.154971	0.353437	0.0338428	0.557533	0.604114	94.3941	7	1	10	10	8	8	4	9	7	3	0	28	29	7	3
IND/Kerala 2009	Kerala	India 2009	2009	22	0.291344	0.0905114	0.00172449	0.00183231	0.0837852	0.166073	0.227492	0.0329392	0.594281	0.49587	109.06	4	1	10	10	9	8	3	9	8	0	1	25	29	8	1
IND/Tamil Nadu 2009	Tamil Nadu	India 2009	2009	20	0.142907	0.0553557	0.00118367	0.000116395	0.208154	0.364759	0.129836	0.0916326	0.423164	0.568321	90.7908	7	1	10	10	8	6	1	9	6	2	0	28	24	6	2
IND/Pondicherry 2009	Pondicherry	India 2009	2009	18	0.170018	0.019481	0.00222574	0	0.0837286	0.311833	0.199748	0.101873	0.407186	0.349802	96.4217	6	0	10	10	9	7	2	8	5	0	0	26	26	5	0
IND/Andaman and Nicobar Islands 2009	Andaman and Nicobar Islands	India 2009	2009	21	0.125886	0.0786629	0.0065013	0.00538901	0.0940823	0.304901	0.232172	0.0211048	0.310976	0.492907	123.372	7	1	10	10	9	7	3	10	4	0	6	28	29	4	6
MON/Arkhangai 2000	Arkhangai	Mongolia 2000	2000	13	0.1358	0.0880626	0.102798	0.0179491	0.037037	0.828531	0.276596	0.218845	0.0178571	0.492424	114.06	7	1	7	10	10	1	3	7	0	0	3	25	21	0	3
MON/Bayan-Olgii 2000	Bayan-Olgii	Mongolia 2000	2000	13	0.10191	0.0309917	0.153816	0.00509088	0.0425532	0.811138	0.273616	0.0358306	0.072643	0.521978	103.035	8	0	6	10	9	2	3	9	1	0	0	24	23	1	0
MON/Bayankhongor 2000	Bayankhongor	Mongolia 2000	2000	12	0.201951	0.0900243	0.107508	0.00723756	0.0720721	0.863943	0.227758	0.268551	0.0167224	0.471429	111.633	6	1	7	10	9	1	3	6	0	0	2	24	19	0	2
MON/Bulgan 2000	Bulgan	Mongolia 2000	2000	13	0.101352	0.0987261	0.109344	0.0025416	0.137615	0.777172	0.252874	0.168582	0.0428571	0.538462	95.9128	8	1	7	10	8	2	3	7	1	1	0	26	20	1	1
MON/Govi-Altai 2000	Govi-Altai	Mongolia 2000	2000	13	0.142577	0.0506329	0.120387	0.0220698	0.0540541	0.907933	0.244344	0.257919	0.0075188	0.614943	104.178	7	1	7	10	9	1	3	6	0	3	0	25	19	0	3
MON/Dornogovi, Govisumber 2000	Dornogovi, Govisumber	Mongolia 2000	2000	13	0.190199	0.0865672	0.140531	0.0242628	0.161616	0.57216	0.304527	0.138776	0.0808314	0.482759	86.5922	6	1	6	10	8	4	3	8	1	0	0	23	23	1	0
MON/Dornod 2000	Dornod	Mongolia 2000	2000	17	0.207585	0.0600962	0.103353	0.0238289	0.177778	0.489954	0.353791	0.194245	0.122056	0.479798	121.534	6	1	7	10	8	5	4	7	2	0	5	24	24	2	5
MON/Dundgovi 2000	Dundgovi	Mongolia 2000	2000	13	0.160106	0.115108	0.103279	0.0131675	0.11828	0.733756	0.311404	0.148472	0.0375	0.55303	107.121	7	2	7	10	9	2	3	8	0	1	1	26	22	0	2
MON/Zavkhan 2000	Zavkhan	Mongolia 2000	2000	12	0.140124	0.052	0.0843846	0.0149158	0.0396825	0.863694	0.253378	0.199324	0.0134128	0.482609	109.125	7	1	8	10	10	1	3	7	0	0	1	26	21	0	1
MON/Ovorkhangai 2000	Ovorkhangai	Mongolia 2000	2000	14	0.111981	0.0745234	0.0825788	0.00643688	0.0473684	0.814742	0.369863	0.113895	0.0384106	0.529412	98.1818	8	1	8	10	9	2	4	8	1	1	0	27	23	1	1
MON/Omnogovi 2000	Omnogovi	Mongolia 2000	2000	14	0.202439	0.117155	0.143514	0.0190986	0.0909091	0.604293	0.334928	0.133333	0.0449102	0.434783	106.792	6	2	6	10	9	4	4	8	1	0	1	24	25	1	1
MON/Sukhbaatar 2000	Sukhbaatar	Mongolia 2000	2000	14	0.131676	0.0714286	0.093358	0.00609001	0.0769231	0.714439	0.337963	0.123853	0.0873239	0.536	108.475	7	1	7	10	9	3	4	8	1	1	1	25	24	1	2
MON/Selenge 2000	Selenge	Mongolia 2000	2000	14	0.163426	0.0656064	0.122301	0.00634555	0.139535	0.591587	0.320557	0.111111	0.0775444	0.568182	94.2085	7	1	7	10	8	4	4	8	1	2	0	25	24	1	2
MON/Tov 2000	Tov	Mongolia 2000	2000	14	0.126347	0.0778443	0.100518	0.0121962	0.092233	0.625576	0.322148	0.122768	0.0496241	0.510135	100.387	7	1	7	10	9	4	4	8	1	0	0	25	25	1	0
MON/Uvs 2000	Uvs	Mongolia 2000	2000	12	0.136105	0.034398	0.108352	0.0111894	0.0769231	0.848512	0.145985	0.20438	0.0201681	0.556098	104.613	7	0	7	10	9	1	2	7	0	2	0	24	19	0	2
MON/Khovd 2000	Khovd	Mongolia 2000	2000	13	0.135249	0.0365854	0.126631	0.0178966	0.177966	0.767802	0.250804	0.0958466	0.0460177	0.537037	89.4495	7	1	7	10	8	2	3	9	1	1	0	25	22	1	1
MON/Khovsgol 2000	Khovsgol	Mongolia 2000	2000	12	0.18107	0.0606557	0.104901	0.00443697	0.0924855	0.794129	0.25	0.221709	0.021601	0.534884	103.093	6	1	7	10	9	2	3	7	0	1	0	24	21	0	1
MON/Khentii 2000	Khentii	Mongolia 2000	2000	15	0.163171	0.066474	0.124082	0.0075185	0.140625	0.635357	0.349515	0.139159	0.0711462	0.517857	113.896	7	1	7	10	8	3	4	8	1	0	3	25	23	1	3
MON/Darkhan-Uul 2000	Darkhan-Uul	Mongolia 2000	2000	14	0.206988	0.0451745	0.121753	0.0413739	0.291667	0.479316	0.338983	0.0889831	0.0816697	0.540741	110.818	6	1	7	9	6	5	4	9	1	1	2	23	24	1	3
MON/Ulaanbaatar 2000	Ulaanbaatar	Mongolia 2000	2000	15	0.189417	0.0402434	0.128099	0.0605376	0.196751	0.298786	0.372333	0.0575592	0.13263	0.507822	102.48	6	1	7	9	8	7	4	9	2	0	0	23	28	2	0
MON/Orkhon 2000	Orkhon	Mongolia 2000	2000	13	0.182758	0.0549738	0.120568	0.00675412	0.231707	0.509009	0.3125	0.0717703	0.0799136	0.501887	101.22	6	1	7	10	7	5	3	9	1	0	0	24	24	1	0
